# Supplementary material for: Repetitive Elements May Comprise Over Two-Thirds of the Human Genome
Source: PLoS Genet. 2011 Dec 1;7(12):e1002384. doi: 10.1371/journal.pgen.1002384 (PMC3228813; doi:10.1371/journal.pgen.1002384)
Supplement: Table S1 — P-clouds parameter settings and estimated false positive rates for complete mammalian genomes [20]. (XLSX) [file pgen.1002384.s003.xlsx]

## Sheet: Sheet1
Supplementary Table S1. Accuracy of different P-cloud parameter settings for whole Homo sapiens genome analysis.
Parameter Sets	False Positive Estimation	Pcloud Estimated Repeat	Average FP	Accuracy	True Repeat Percentage
C8	658205482	2237338118	0.294191	0.705809	0.513239
C10	360665288	2022186681	0.12649	0.855281	0.562123
C12	136869703	1850038324	0.0739821	0.926018	0.556802
C14	67047236	1715145351	0.0390913	0.960909	0.535654
C16	34324369	1606983360	0.0213595	0.97864	0.511135
C20	10425236	1446949162	0.00720498	0.992795	0.466889
C24	3454759	1328678700	0.00260015	0.9974	0.430715
C30	797613	1205562881	0.00066161	0.999338	0.391565
C40	98094	1061308741	9.24274e-05	0.999908	0.344907
