# Supplementary material for: Repetitive Elements May Comprise Over Two-Thirds of the Human Genome
Source: PLoS Genet. 2011 Dec 1;7(12):e1002384. doi: 10.1371/journal.pgen.1002384 (PMC3228813; doi:10.1371/journal.pgen.1002384)
Supplement: Table S2 — The genomic location and classification of the randomly selected 1,000 human Alu elements. (XLSX) [file pgen.1002384.s004.xlsx]

## Sheet: Sheet1
Supplementary Table S2. Randomly selected 1000 Alu elements in human genome.
Chromosome	Start	End	Chain	Subfamily
chr1	4994136	4994424	+	AluJb
chr1	6659399	6659690	C	AluJo
chr1	6978687	6978973	+	AluSx
chr1	8249341	8249628	C	AluY
chr1	9720551	9720837	+	AluY
chr1	9759923	9760210	+	AluSx
chr1	10464150	10464436	C	AluSg1
chr1	10557966	10558251	+	AluY
chr1	17487589	17487880	+	AluSp
chr1	17780707	17780996	C	AluY
chr1	17799050	17799338	C	AluSx
chr1	19300570	19300861	+	AluSx
chr1	19626669	19626956	+	AluJo
chr1	23957394	23957685	+	AluSg
chr1	24235372	24235660	C	AluSp
chr1	27996737	27997026	+	AluSp
chr1	28799055	28799346	+	AluSq
chr1	28877506	28877797	C	AluSg
chr1	30999395	30999686	C	AluSc
chr1	32310510	32310800	+	AluSx
chr1	32779593	32779882	+	AluSc
chr1	33855402	33855692	C	AluSp
chr1	33886333	33886618	C	AluSc
chr1	39336131	39336416	C	AluSc
chr1	41960382	41960669	C	AluJb
chr1	44914582	44914872	C	AluSp
chr1	46168187	46168477	C	AluJo
chr1	48790544	48790835	+	AluSx
chr1	50561296	50561587	C	AluSx
chr1	57165105	57165395	C	AluSx
chr1	61506124	61506411	C	AluSp
chr1	63197772	63198060	C	AluSg
chr1	64481224	64481513	C	AluSx
chr1	65307783	65308071	C	AluJb
chr1	65467517	65467805	C	AluSq
chr1	66575494	66575781	+	AluSx
chr1	74478823	74479112	+	AluSx
chr1	75837655	75837942	+	AluSx
chr1	76161401	76161690	+	AluY
chr1	77379184	77379471	+	AluSx
chr1	78035775	78036063	+	AluSx
chr1	79537784	79538075	+	AluSc
chr1	81589317	81589603	+	AluYd8
chr1	85230176	85230467	+	AluJo
chr1	92646422	92646713	C	AluY
chr1	106933798	106934084	+	AluJo
chr1	110329929	110330217	C	AluSx
chr1	110630554	110630840	C	AluJb
chr1	113212844	113213134	+	AluSx
chr1	114260726	114261012	+	AluJo
chr1	115048808	115049097	C	AluJo
chr1	117386025	117386310	C	AluSx
chr1	141410537	141410823	C	AluSx
chr1	145074204	145074493	C	AluSp
chr1	147197393	147197683	+	AluSx
chr1	147825740	147826029	C	AluJo
chr1	151703596	151703886	+	AluSq
chr1	152169848	152170137	C	AluSx
chr1	152560163	152560453	+	AluSg
chr1	152976336	152976625	C	AluSx
chr1	165614082	165614372	C	AluSx
chr1	166476727	166477016	C	AluJb
chr1	168102239	168102529	+	AluYd8
chr1	170616189	170616475	+	AluSx
chr1	175958367	175958654	+	AluSq
chr1	175960021	175960311	C	AluSq
chr1	177508516	177508802	+	AluSx
chr1	179775919	179776206	C	AluJb
chr1	186373374	186373664	C	AluJo
chr1	189999520	189999805	C	AluSp
chr1	196690759	196691050	C	AluSx
chr1	196856466	196856757	C	AluSx
chr1	200836899	200837187	+	AluJo
chr1	201751412	201751703	C	AluSq
chr1	207718920	207719211	+	AluSx
chr1	207831053	207831344	+	AluSq
chr1	209615574	209615864	C	AluSx
chr1	220204436	220204724	+	AluSx
chr1	220821600	220821891	+	AluJo
chr1	223540246	223540534	C	AluJb
chr1	224494190	224494481	C	AluJo
chr1	229767080	229767369	C	AluSx
chr1	230890434	230890719	C	AluSx
chr1	230968573	230968863	C	AluSx
chr1	235049669	235049957	C	AluJo
chr1	238606730	238607020	C	AluSg
chr1	240964588	240964876	C	AluSx
chr1	243177809	243178099	C	AluJo
chr10	1095457	1095742	+	AluSg1
chr10	9752216	9752501	+	AluSx
chr10	11731173	11731461	+	AluSq
chr10	15113306	15113593	C	AluSx
chr10	15274148	15274439	C	AluJb
chr10	21786718	21787008	+	AluSg
chr10	22030535	22030821	C	AluSx
chr10	25496380	25496668	C	AluSx
chr10	31365692	31365981	+	AluJo
chr10	33325951	33326238	+	AluSg
chr10	34499034	34499319	C	AluJo
chr10	35336487	35336773	+	AluJb
chr10	36725137	36725426	+	AluYd8
chr10	42969906	42970195	+	AluSx
chr10	43946773	43947064	+	AluJb
chr10	56084696	56084981	+	AluY
chr10	61513893	61514179	+	AluSg
chr10	73601189	73601480	C	AluSx
chr10	73841085	73841372	C	AluY
chr10	74761162	74761453	+	AluJb
chr10	75048696	75048981	+	AluSx
chr10	76137645	76137934	+	AluSg
chr10	76611974	76612263	+	AluJb
chr10	81852602	81852890	C	AluSx
chr10	82485210	82485498	C	AluSx
chr10	82505300	82505587	C	AluSx
chr10	85132715	85133004	+	AluJb
chr10	92168233	92168520	C	AluSx
chr10	97168531	97168819	+	AluJo
chr10	99055076	99055367	C	AluY
chr10	99323182	99323473	C	AluSx
chr10	103549627	103549917	C	AluSx
chr10	103574169	103574458	C	AluSx
chr10	103647845	103648133	+	AluJb
chr10	104730816	104731104	+	AluJb
chr10	104789639	104789926	+	AluSx
chr10	108573770	108574057	+	AluSx
chr10	108590936	108591224	+	AluSx
chr10	112220928	112221219	C	AluSx
chr10	113719541	113719829	C	AluSx
chr10	119773324	119773610	+	AluSx
chr10	120126137	120126428	C	AluSx
chr10	120934382	120934670	C	AluSx
chr10	124643027	124643317	+	AluJb
chr10	125197739	125198027	C	AluSx
chr10	133637884	133638173	C	AluJo
chr11	439670	439956	+	AluSg
chr11	3935380	3935670	C	AluJo
chr11	15808078	15808365	C	AluJb
chr11	19737213	19737503	C	AluY
chr11	27431201	27431489	C	AluSg
chr11	29897837	29898128	+	AluJb
chr11	33594982	33595272	+	AluJb
chr11	39975994	39976280	+	AluSx
chr11	40068725	40069013	C	AluY
chr11	43286255	43286541	+	AluJb
chr11	44507707	44507997	+	AluSx
chr11	44668390	44668676	+	AluSx
chr11	45315128	45315416	C	AluY
chr11	47534717	47535008	+	AluJo
chr11	48403406	48403691	+	AluY
chr11	48483057	48483348	+	AluSq
chr11	62510165	62510451	C	AluJb
chr11	63296546	63296837	+	AluSp
chr11	64643110	64643400	+	AluJo
chr11	67628476	67628764	C	AluSx
chr11	67731888	67732179	C	AluSg
chr11	73197929	73198220	+	AluY
chr11	74663515	74663803	+	AluJo
chr11	75280332	75280619	+	AluJo
chr11	77286514	77286801	C	AluJo
chr11	85489508	85489799	C	AluSx
chr11	86122717	86123003	C	AluSx
chr11	86447631	86447917	C	AluSx
chr11	88202005	88202293	+	AluSx
chr11	98442052	98442342	C	AluSx
chr11	106887521	106887809	C	AluSp
chr11	107393504	107393793	+	AluJo
chr11	107414342	107414629	+	AluSq
chr11	110839943	110840233	C	AluSx
chr11	111663551	111663841	+	AluSq
chr11	111829920	111830206	+	AluJo
chr11	116359176	116359464	+	AluSx
chr11	116637224	116637512	+	AluSx
chr11	123689700	123689990	+	AluSx
chr11	125684130	125684419	C	AluSq
chr11	126421001	126421290	C	AluSx
chr11	126602905	126603196	C	AluSx
chr11	129704385	129704672	C	AluJb
chr12	1722823	1723112	+	AluJo
chr12	6452582	6452868	+	AluJb
chr12	11173735	11174020	+	AluJb
chr12	14705643	14705933	C	AluSx
chr12	19412712	19413001	+	AluSp
chr12	19416203	19416490	C	AluSc
chr12	27078341	27078631	+	AluSq
chr12	27823081	27823366	C	AluSg
chr12	30844960	30845249	C	AluSx
chr12	32061979	32062264	C	AluSq
chr12	32445472	32445761	C	AluSx
chr12	39142605	39142896	C	AluSq
chr12	47567765	47568056	C	AluSc
chr12	47744436	47744724	+	AluSq
chr12	49220595	49220886	C	AluY
chr12	51532246	51532535	C	AluJb
chr12	51692328	51692615	+	AluSp
chr12	55349669	55349959	C	AluSc
chr12	61230295	61230580	+	AluJo
chr12	61248710	61248999	C	AluSx
chr12	62129848	62130135	+	AluSg
chr12	63448922	63449212	+	AluJb
chr12	67459704	67459994	+	AluJo
chr12	75246110	75246398	+	AluSx
chr12	78599336	78599623	+	AluJo
chr12	87999061	87999350	C	AluJo
chr12	91647629	91647917	C	AluSx
chr12	92613773	92614060	C	AluSx
chr12	93460783	93461073	+	AluJo
chr12	99240192	99240478	+	AluJb
chr12	100942546	100942836	C	AluSc
chr12	103061275	103061562	C	AluJb
chr12	104047733	104048024	C	AluSg
chr12	105818102	105818392	C	AluSx
chr12	108905665	108905951	C	AluJo
chr12	110615248	110615535	C	AluSq
chr12	110643240	110643530	C	AluSq
chr12	111227570	111227856	+	AluSg
chr12	111471311	111471597	C	AluSx
chr12	113532565	113532852	+	AluSg1
chr12	113544206	113544492	+	AluSp
chr12	116845918	116846204	+	AluSx
chr12	116986706	116986993	+	AluSq
chr12	118840244	118840530	C	AluJo
chr12	120186050	120186340	+	AluJb
chr12	120291793	120292078	C	AluSg1
chr12	121268660	121268945	C	AluSp
chr12	121341140	121341430	+	AluSx
chr12	121640037	121640327	+	AluSq
chr12	123918418	123918709	+	AluY
chr12	126908919	126909209	C	AluSq
chr12	127783534	127783823	C	AluSx
chr12	130911567	130911856	+	AluSg
chr12	131032428	131032718	C	AluSq
chr13	18207559	18207846	C	AluJo
chr13	19194968	19195255	+	AluSx
chr13	20018167	20018454	+	AluSc
chr13	23997215	23997503	C	AluY
chr13	25379096	25379384	+	AluSx
chr13	25563565	25563850	C	AluSx
chr13	26865076	26865367	+	AluJo
chr13	27567422	27567710	C	AluSc
chr13	28335847	28336132	C	AluJo
chr13	32028485	32028771	C	AluSx
chr13	32618180	32618471	+	AluSx
chr13	32935869	32936157	+	AluSq
chr13	34768254	34768544	+	AluSg
chr13	35845948	35846233	C	AluSc
chr13	35929531	35929822	+	AluSx
chr13	37663663	37663951	C	AluSx
chr13	41246287	41246578	C	AluSx
chr13	42538766	42539054	C	AluY
chr13	44903171	44903458	C	AluSq
chr13	47512578	47512863	C	AluJb
chr13	47711493	47711782	+	AluSx
chr13	52120145	52120431	C	AluSx
chr13	56514202	56514491	+	AluJo
chr13	59777044	59777334	+	AluSx
chr13	61102489	61102779	+	AluSx
chr13	61692945	61693231	+	AluSx
chr13	65006999	65007289	C	AluJo
chr13	65006999	65007289	C	AluJo
chr13	67684130	67684418	+	AluSp
chr13	76038871	76039161	+	AluSx
chr13	76488677	76488966	C	AluJo
chr13	81171314	81171602	+	AluJb
chr13	81614455	81614744	+	AluSq
chr13	87360305	87360591	+	AluSx
chr13	89806989	89807278	+	AluSx
chr13	93267831	93268117	+	AluJb
chr13	94633886	94634176	+	AluSx
chr13	97412102	97412389	+	AluSx
chr13	99758590	99758880	C	AluJb
chr13	100780109	100780396	+	AluSx
chr13	105155020	105155306	C	AluSx
chr13	110879186	110879475	C	AluSx
chr13	113153852	113154140	+	AluSx
chr14	18540585	18540874	C	AluSx
chr14	34404863	34405152	+	AluJo
chr14	34994893	34995183	C	AluJb
chr14	37789855	37790141	+	AluJo
chr14	49391948	49392235	+	AluSq
chr14	51066964	51067254	C	AluJb
chr14	51990990	51991281	+	AluSx
chr14	68553577	68553867	+	AluSp
chr14	71765225	71765511	+	AluSq
chr14	72433259	72433549	C	AluSq
chr14	73847874	73848165	C	AluSx
chr14	88313792	88314077	+	AluJb
chr14	88869245	88869531	+	AluSg
chr14	89391293	89391582	+	AluJb
chr14	92790044	92790333	C	AluSg
chr14	99520718	99521005	C	AluSx
chr14	99706517	99706805	C	AluY
chr15	19554970	19555261	C	AluSq
chr15	22721986	22722273	C	AluY
chr15	23358423	23358713	C	AluSx
chr15	23681084	23681373	C	AluJo
chr15	32432699	32432987	C	AluJb
chr15	32926671	32926957	+	AluJb
chr15	39563368	39563655	C	AluJb
chr15	39750006	39750295	C	AluY
chr15	40860174	40860463	+	AluSx
chr15	41178547	41178833	+	AluSx
chr15	42729862	42730149	+	AluSx
chr15	49074886	49075174	C	AluSx
chr15	54800471	54800759	C	AluSx
chr15	57699667	57699956	C	AluSg
chr15	60176105	60176393	C	AluSc
chr15	62960903	62961193	+	AluSq
chr15	64369157	64369448	+	AluSx
chr15	65608824	65609112	C	AluSq
chr15	66552624	66552913	C	AluJb
chr15	68727722	68728008	C	AluSx
chr15	71228431	71228720	+	AluSc
chr15	72633706	72633996	C	AluSx
chr15	74323293	74323580	C	AluSp
chr15	79037741	79038028	C	AluSx
chr15	81178810	81179099	C	AluSg
chr15	89108572	89108857	C	AluJo
chr15	91478172	91478463	+	AluJo
chr16	88666	88953	+	AluSx
chr16	805338	805627	C	AluSx
chr16	4455553	4455844	C	AluSg
chr16	5859419	5859704	C	AluSc
chr16	6554861	6555146	+	AluSx
chr16	10511442	10511730	+	AluJo
chr16	10549112	10549403	+	AluJb
chr16	10870881	10871166	C	AluSx
chr16	12087785	12088071	C	AluJo
chr16	15891157	15891442	+	AluSx
chr16	15904858	15905144	+	AluSx
chr16	17499967	17500254	+	AluJb
chr16	18799254	18799544	+	AluJb
chr16	19377044	19377335	C	AluSq
chr16	25214595	25214886	C	AluJo
chr16	27568716	27569004	+	AluSx
chr16	27915592	27915883	C	AluSx
chr16	28368993	28369284	+	AluSx
chr16	29186388	29186673	+	AluSx
chr16	45252655	45252942	C	AluSq
chr16	46938281	46938568	+	AluSx
chr16	61822720	61823008	+	AluSx
chr16	62905240	62905528	C	AluJb
chr16	64691802	64692091	+	AluSp
chr16	65260956	65261247	C	AluY
chr16	67636578	67636865	+	AluY
chr16	67914192	67914483	+	AluSg
chr16	68037738	68038027	C	AluSq
chr16	70036567	70036856	+	AluY
chr16	71595722	71596011	C	AluSg
chr16	71706659	71706948	+	AluJb
chr16	73049807	73050095	+	AluJo
chr16	75644138	75644425	+	AluJo
chr16	82978347	82978633	+	AluSx
chr16	83159114	83159404	C	AluSq
chr16	85940542	85940830	+	AluSg
chr16	87166679	87166965	C	AluSg
chr17	269995	270286	+	AluJb
chr17	1667390	1667680	C	AluJb
chr17	2093443	2093731	+	AluSx
chr17	2319577	2319864	C	AluSx
chr17	2586192	2586478	+	AluSg
chr17	4901150	4901440	C	AluSc
chr17	6538380	6538671	+	AluSg
chr17	6987564	6987854	+	AluSx
chr17	7398667	7398957	C	AluY
chr17	12372783	12373071	C	AluSx
chr17	16178993	16179284	+	AluSg
chr17	16409744	16410031	+	AluSx
chr17	17116665	17116953	+	AluJo
chr17	18200383	18200671	C	AluSx
chr17	19402361	19402648	C	AluJo
chr17	19788293	19788581	+	AluSc
chr17	19920116	19920404	C	AluSx
chr17	20110207	20110494	+	AluY
chr17	21101144	21101434	C	AluY
chr17	22344543	22344833	+	AluSx
chr17	23518393	23518681	C	AluJo
chr17	23778984	23779271	+	AluSp
chr17	25476700	25476991	C	AluSx
chr17	26824402	26824690	+	AluJo
chr17	27315546	27315835	C	AluSg
chr17	27496147	27496437	+	AluSx
chr17	28203267	28203556	C	AluSx
chr17	30042267	30042558	+	AluJb
chr17	30409623	30409912	+	AluSg
chr17	31155334	31155619	+	AluSg1
chr17	31248208	31248493	C	AluSq
chr17	32002366	32002651	+	AluJb
chr17	32013606	32013893	C	AluSc
chr17	33395565	33395855	+	AluJb
chr17	35677642	35677932	+	AluJb
chr17	38938027	38938313	+	AluSg
chr17	40151867	40152158	C	AluSc
chr17	41630504	41630795	+	AluSx
chr17	41998338	41998625	+	AluSc
chr17	45051894	45052185	C	AluJb
chr17	46602879	46603165	+	AluSq
chr17	51264160	51264449	+	AluY
chr17	53495834	53496124	+	AluJo
chr17	53673479	53673770	C	AluSq
chr17	54521128	54521418	+	AluJb
chr17	54638900	54639190	+	AluSq
chr17	54744415	54744700	C	AluSx
chr17	57881636	57881924	+	AluSq
chr17	59006511	59006800	+	AluSx
chr17	59143523	59143810	+	AluJb
chr17	60079066	60079356	C	AluSx
chr17	68441261	68441551	C	AluSx
chr17	68723020	68723307	C	AluJb
chr17	72256083	72256374	+	AluJo
chr17	72332616	72332904	+	AluSp
chr17	72350429	72350718	+	AluSq
chr17	74486459	74486750	+	AluSx
chr17	75286056	75286342	+	AluSg
chr18	687469	687754	+	AluSq
chr18	2303965	2304252	+	AluJo
chr18	2660631	2660919	+	AluSx
chr18	4413872	4414159	+	AluSg
chr18	8380645	8380933	+	AluY
chr18	8981934	8982225	C	AluSx
chr18	9600469	9600756	C	AluSc
chr18	13929604	13929892	C	AluY
chr18	14390524	14390815	+	AluSx
chr18	14859841	14860128	C	AluSx
chr18	16948939	16949230	+	AluJb
chr18	18062678	18062963	+	AluJb
chr18	18361236	18361527	+	AluSx
chr18	18774620	18774907	C	AluJo
chr18	18865081	18865370	+	AluSp
chr18	23063579	23063868	C	AluY
chr18	32890615	32890903	C	AluSx
chr18	32940384	32940672	C	AluSx
chr18	35192449	35192734	+	AluSx
chr18	42561885	42562170	+	AluSc
chr18	52496732	52497022	C	AluSg
chr18	54673597	54673887	C	AluSg
chr18	57511014	57511303	+	AluSg
chr18	58127171	58127459	+	AluSx
chr18	59630401	59630691	+	AluJo
chr18	63516444	63516732	+	AluJo
chr18	64238775	64239062	+	AluSq
chr18	72645585	72645875	+	AluSp
chr18	75093998	75094287	+	AluSx
chr18	75532689	75532980	+	AluSq
chr19	1567206	1567494	+	AluY
chr19	2473491	2473779	+	AluY
chr19	8366150	8366440	C	AluSx
chr19	9583908	9584193	C	AluSg
chr19	9712539	9712826	+	AluSq
chr19	10137077	10137368	C	AluSx
chr19	10144220	10144508	+	AluSx
chr19	10359635	10359923	+	AluY
chr19	11496373	11496664	+	AluJo
chr19	12788910	12789200	+	AluSx
chr19	13904181	13904468	C	AluJo
chr19	14224720	14225011	+	AluSg
chr19	15696230	15696516	C	AluSc
chr19	16289702	16289989	C	AluSx
chr19	19782975	19783265	C	AluSg
chr19	19926554	19926839	C	AluSg
chr19	20078270	20078561	C	AluY
chr19	22447704	22447990	+	AluSg
chr19	33961662	33961947	C	AluSx
chr19	40069556	40069847	+	AluSg
chr19	42541650	42541940	C	AluSp
chr19	43224065	43224354	C	AluJo
chr19	43664938	43665225	C	AluJb
chr19	45405201	45405488	+	AluSp
chr19	46949299	46949584	C	AluSq
chr19	50589583	50589870	C	AluSx
chr19	52527660	52527950	C	AluSp
chr19	55352713	55352998	+	AluSx
chr19	57291877	57292165	C	AluY
chr19	59056417	59056702	+	AluJb
chr19	61088615	61088901	+	AluSg
chr19	61382971	61383257	C	AluSx
chr19	63395922	63396208	C	AluJo
chr2	15798416	15798707	C	AluJb
chr2	27780569	27780859	C	AluSx
chr2	28033995	28034284	C	AluSq
chr2	30846740	30847031	C	AluSq
chr2	36788007	36788296	C	AluSx
chr2	37115826	37116115	+	AluSx
chr2	38413057	38413343	+	AluSx
chr2	38466450	38466739	+	AluSx
chr2	39006360	39006650	C	AluSx
chr2	42010697	42010987	C	AluJo
chr2	43821107	43821394	C	AluSg
chr2	44181475	44181765	+	AluSc
chr2	44312451	44312742	+	AluSx
chr2	44716138	44716429	+	AluJb
chr2	48969816	48970101	C	AluY
chr2	55153310	55153601	C	AluSc
chr2	55778949	55779237	C	AluSc
chr2	56175109	56175398	C	AluSx
chr2	60915960	60916250	+	AluSg
chr2	61671342	61671631	+	AluSc
chr2	62649706	62649997	C	AluJo
chr2	67698469	67698760	C	AluY
chr2	68183232	68183518	+	AluY
chr2	70304682	70304971	C	AluSg
chr2	71245336	71245624	C	AluSx
chr2	73915772	73916058	C	AluJb
chr2	78100401	78100686	C	AluJb
chr2	91576880	91577167	+	AluSx
chr2	106353988	106354277	C	AluSg
chr2	110650659	110650947	C	AluSx
chr2	112364126	112364411	+	AluSx
chr2	112436034	112436321	+	AluSx
chr2	113208507	113208797	C	AluSx
chr2	118343581	118343870	C	AluSc
chr2	119855079	119855366	+	AluY
chr2	127912802	127913093	C	AluSx
chr2	131667685	131667976	+	AluYd8
chr2	145451815	145452102	C	AluJo
chr2	148602143	148602429	C	AluSx
chr2	152931937	152932225	C	AluSx
chr2	157107106	157107396	C	AluJo
chr2	158491813	158492102	+	AluJo
chr2	160522308	160522598	+	AluJb
chr2	162402842	162403133	C	AluSx
chr2	169072366	169072655	+	AluSp
chr2	169282229	169282520	C	AluY
chr2	170781321	170781611	+	AluSp
chr2	171634707	171634992	C	AluJo
chr2	174021767	174022056	+	AluJb
chr2	177914881	177915172	+	AluY
chr2	182934113	182934399	C	AluSp
chr2	186871184	186871469	C	AluY
chr2	188996022	188996310	C	AluSx
chr2	190764002	190764292	+	AluSx
chr2	196261113	196261401	+	AluY
chr2	197326868	197327153	+	AluY
chr2	198080841	198081130	C	AluY
chr2	204057963	204058251	+	AluJb
chr2	206846531	206846821	+	AluJo
chr2	208415357	208415644	C	AluSg
chr2	208728461	208728746	C	AluJo
chr2	215502353	215502642	C	AluJo
chr2	217170012	217170299	+	AluJb
chr2	219302149	219302435	C	AluSc
chr2	223432364	223432654	C	AluSg
chr2	226255074	226255364	+	AluSx
chr2	233476460	233476749	C	AluSg
chr2	234089276	234089567	C	AluSx
chr2	236049530	236049815	C	AluSx
chr2	236158712	236159002	+	AluSc
chr2	240758074	240758365	C	AluJb
chr2	242369024	242369311	C	AluSx
chr20	983289	983575	C	AluSx
chr20	2942066	2942356	C	AluSp
chr20	3584968	3585259	C	AluJo
chr20	4963965	4964256	C	AluJo
chr20	6281946	6282237	+	AluJb
chr20	13576344	13576632	C	AluSx
chr20	26048060	26048351	+	AluSp
chr20	28175001	28175291	C	AluSq
chr20	30827425	30827714	+	AluSx
chr20	30986977	30987267	C	AluSp
chr20	31538953	31539242	C	AluSp
chr20	32533197	32533487	+	AluSc
chr20	33173264	33173552	C	AluJo
chr20	33736233	33736521	C	AluSx
chr20	33736233	33736521	C	AluSx
chr20	34080022	34080310	C	AluSx
chr20	35383934	35384224	C	AluJo
chr20	36542801	36543092	C	AluY
chr20	45038437	45038728	C	AluY
chr20	45591280	45591568	C	AluSq
chr20	47389342	47389633	C	AluSx
chr20	47733803	47734094	+	AluSx
chr20	47980200	47980489	+	AluSx
chr20	48825942	48826227	C	AluSx
chr20	48960610	48960897	C	AluJb
chr20	49888905	49889194	C	AluSx
chr20	51722216	51722504	C	AluY
chr20	56135795	56136081	C	AluSx
chr20	58267924	58268213	C	AluSx
chr20	59833577	59833867	+	AluSx
chr21	20543504	20543789	C	AluJb
chr21	21377612	21377902	C	AluSx
chr21	26081143	26081430	+	AluSq
chr21	27381236	27381526	+	AluSc
chr21	29885962	29886247	+	AluJb
chr21	31326384	31326669	+	AluY
chr21	31486523	31486809	+	AluSx
chr21	31827239	31827527	+	AluSx
chr21	33828400	33828690	C	AluJb
chr21	34645037	34645324	+	AluJo
chr21	36410968	36411258	C	AluJo
chr21	37158288	37158579	+	AluSx
chr21	37306424	37306710	C	AluSx
chr21	41507290	41507581	+	AluSg
chr21	43839686	43839971	+	AluJo
chr22	15486916	15487202	+	AluSx
chr22	16313813	16314100	C	AluSx
chr22	17124518	17124804	C	AluSx
chr22	23723306	23723593	C	AluJb
chr22	24710021	24710308	+	AluY
chr22	26992158	26992444	C	AluSg
chr22	27502492	27502779	C	AluJb
chr22	28091993	28092281	+	AluY
chr22	29131526	29131814	+	AluJo
chr22	29449897	29450182	+	AluSx
chr22	34085715	34086006	C	AluSg
chr22	34522090	34522376	+	AluSx
chr22	40513538	40513825	C	AluSg1
chr22	41290644	41290932	+	AluSp
chr22	43825087	43825374	+	AluJo
chr22	43973326	43973613	C	AluSx
chr22	43993987	43994273	+	AluSg1
chr22	48213528	48213816	+	AluSx
chr3	2711145	2711435	+	AluSx
chr3	7884683	7884969	C	AluSq
chr3	11211232	11211522	+	AluSg
chr3	14996683	14996973	C	AluJo
chr3	15304987	15305278	+	AluJb
chr3	15590597	15590884	+	AluJb
chr3	21846339	21846630	+	AluSx
chr3	22943508	22943793	+	AluJo
chr3	27509415	27509704	+	AluSx
chr3	30003156	30003441	+	AluSx
chr3	32040983	32041269	C	AluSq
chr3	32578835	32579122	C	AluJo
chr3	37288764	37289051	+	AluJb
chr3	44414640	44414927	+	AluSg
chr3	44531703	44531992	C	AluJo
chr3	47618801	47619091	C	AluJb
chr3	48121588	48121877	C	AluSq
chr3	49263187	49263475	+	AluSg
chr3	53013341	53013627	C	AluSc
chr3	55513540	55513831	C	AluSp
chr3	56558168	56558456	+	AluSq
chr3	57025354	57025639	+	AluSg1
chr3	58212994	58213280	C	AluJb
chr3	62542879	62543167	+	AluJb
chr3	69272110	69272399	C	AluSx
chr3	70442218	70442506	C	AluSx
chr3	72567806	72568093	C	AluJo
chr3	73260267	73260552	C	AluSx
chr3	78739957	78740245	C	AluJb
chr3	84413074	84413364	+	AluY
chr3	107125174	107125464	+	AluJo
chr3	128804552	128804838	C	AluSc
chr3	131979912	131980203	+	AluJb
chr3	137703440	137703730	+	AluSp
chr3	140014971	140015256	C	AluY
chr3	143792663	143792952	+	AluJb
chr3	146085896	146086187	C	AluY
chr3	146929481	146929769	C	AluJo
chr3	157997011	157997298	+	AluSx
chr3	159361971	159362257	+	AluSx
chr3	159361971	159362257	+	AluSx
chr3	161272685	161272970	C	AluSx
chr3	163623254	163623542	C	AluY
chr3	171900837	171901126	C	AluSx
chr3	173806284	173806573	+	AluSg
chr3	181083992	181084283	+	AluSp
chr3	184955611	184955902	C	AluSq
chr3	198341375	198341660	+	AluSp
chr4	458696	458986	+	AluY
chr4	15325757	15326048	C	AluJo
chr4	37995650	37995936	+	AluSg
chr4	39241491	39241780	C	AluSp
chr4	41125898	41126188	+	AluJo
chr4	41302257	41302546	C	AluJb
chr4	47632684	47632973	+	AluY
chr4	54878199	54878488	C	AluSx
chr4	62743046	62743336	C	AluJo
chr4	65239980	65240270	C	AluSx
chr4	68648001	68648291	+	AluSp
chr4	77137701	77137986	C	AluY
chr4	84353173	84353459	+	AluSg
chr4	102866168	102866454	+	AluY
chr4	111613879	111614165	+	AluSx
chr4	124061496	124061781	+	AluSp
chr4	132501839	132502129	C	AluSx
chr4	146331375	146331660	+	AluSg
chr4	148217932	148218223	+	AluSx
chr4	149160112	149160401	+	AluSx
chr4	150671650	150671936	+	AluJo
chr4	155477115	155477406	C	AluY
chr4	156855828	156856117	+	AluSq
chr4	164628592	164628882	+	AluYd8
chr4	164702312	164702602	C	AluSx
chr4	166780943	166781234	C	AluJb
chr4	170282543	170282830	+	AluJo
chr4	175633031	175633319	C	AluSx
chr4	184982449	184982738	C	AluSx
chr4	185716181	185716470	C	AluSx
chr5	12929269	12929554	C	AluJb
chr5	14980821	14981112	C	AluSx
chr5	16316926	16317212	+	AluJo
chr5	21838450	21838735	C	AluSx
chr5	30402902	30403193	C	AluY
chr5	30991220	30991508	+	AluJb
chr5	31995227	31995512	C	AluSx
chr5	32381003	32381294	+	AluSc
chr5	32973083	32973369	C	AluY
chr5	37930619	37930910	C	AluSc
chr5	40982957	40983244	C	AluSg
chr5	43000873	43001158	C	AluSx
chr5	45571175	45571464	+	AluSx
chr5	68744290	68744580	+	AluSx
chr5	68929872	68930157	C	AluJo
chr5	74571793	74572084	C	AluSp
chr5	76077791	76078079	C	AluSx
chr5	76119229	76119514	+	AluJb
chr5	86727165	86727452	+	AluJb
chr5	93421539	93421830	+	AluSg
chr5	101913237	101913522	+	AluSx
chr5	108797979	108798264	+	AluSq
chr5	110549602	110549888	C	AluSq
chr5	112316074	112316365	+	AluSc
chr5	115571128	115571414	C	AluSg
chr5	134273376	134273665	+	AluJb
chr5	137867865	137868156	C	AluSx
chr5	138700152	138700441	C	AluJo
chr5	141808004	141808293	C	AluSx
chr5	149266004	149266294	+	AluSx
chr5	154908995	154909283	C	AluY
chr5	157449185	157449472	C	AluSg
chr5	159875680	159875968	C	AluSc
chr5	166191792	166192078	C	AluSx
chr5	167793131	167793419	C	AluSq
chr5	168453930	168454221	+	AluSx
chr5	169828181	169828466	+	AluJb
chr5	170693862	170694152	+	AluY
chr5	170703160	170703448	+	AluSx
chr5	172437013	172437302	C	AluSx
chr5	177064330	177064621	+	AluSx
chr6	4068918	4069209	+	AluSx
chr6	4499338	4499623	+	AluSx
chr6	6323946	6324234	C	AluSq
chr6	13500294	13500584	+	AluJo
chr6	16143502	16143789	+	AluJo
chr6	17482475	17482763	+	AluSg
chr6	17517300	17517590	+	AluSx
chr6	25835948	25836235	+	AluSc
chr6	33312752	33313042	C	AluJb
chr6	36020619	36020904	C	AluSx
chr6	36492819	36493105	+	AluSq
chr6	40322498	40322786	+	AluSx
chr6	41566562	41566847	C	AluSq
chr6	43067784	43068074	C	AluY
chr6	50511953	50512244	C	AluSx
chr6	51617443	51617734	C	AluSc
chr6	62347640	62347929	+	AluSp
chr6	72329971	72330259	+	AluY
chr6	74460003	74460294	C	AluSx
chr6	83940184	83940473	C	AluY
chr6	84485671	84485957	+	AluSx
chr6	86163580	86163867	C	AluJb
chr6	87956882	87957171	C	AluSx
chr6	90220252	90220539	C	AluY
chr6	91292016	91292306	C	AluJo
chr6	99951730	99952020	+	AluSx
chr6	106469721	106470010	C	AluSx
chr6	108859495	108859780	C	AluSq
chr6	109832676	109832966	+	AluSg
chr6	111128821	111129107	+	AluSg
chr6	114313617	114313908	C	AluSx
chr6	114489525	114489813	+	AluSx
chr6	116508020	116508309	C	AluSc
chr6	132393126	132393411	+	AluSx
chr6	135785066	135785352	+	AluJb
chr6	143298096	143298384	+	AluJb
chr6	143935395	143935682	C	AluSx
chr6	148894901	148895192	C	AluJb
chr6	150214707	150214997	C	AluSx
chr6	151475405	151475692	+	AluY
chr6	155615679	155615964	C	AluJo
chr6	156113796	156114086	C	AluSx
chr6	158225788	158226073	C	AluJo
chr6	158249675	158249962	C	AluSp
chr6	158743847	158744135	C	AluSc
chr6	159429835	159430125	C	AluSx
chr6	159442887	159443174	C	AluSg1
chr6	160224731	160225022	C	AluJo
chr6	160703568	160703856	C	AluSc
chr6	164862588	164862873	C	AluJo
chr6	167441925	167442215	+	AluSq
chr7	1116814	1117099	C	AluSx
chr7	6388562	6388851	C	AluJo
chr7	15676018	15676309	+	AluJb
chr7	16271993	16272282	C	AluSx
chr7	16693031	16693322	C	AluSq
chr7	21847899	21848190	C	AluJo
chr7	26094710	26094998	+	AluJb
chr7	32563014	32563303	+	AluSx
chr7	34859297	34859585	C	AluSx
chr7	39131700	39131986	+	AluJo
chr7	47382414	47382702	+	AluSx
chr7	53662030	53662315	C	AluSg1
chr7	55794353	55794644	+	AluSx
chr7	62402217	62402506	C	AluSq
chr7	63444190	63444478	C	AluJb
chr7	64813353	64813640	C	AluSx
chr7	68033964	68034255	C	AluSc
chr7	68331018	68331309	C	AluJo
chr7	69049355	69049641	+	AluSx
chr7	70652858	70653147	C	AluY
chr7	71440454	71440742	C	AluSq
chr7	71444324	71444615	+	AluY
chr7	71949788	71950079	+	AluSx
chr7	72006573	72006858	C	AluSx
chr7	72554241	72554529	C	AluSg
chr7	72972950	72973239	+	AluSx
chr7	73537769	73538054	C	AluSg
chr7	73680017	73680307	C	AluSx
chr7	74746147	74746435	+	AluSg
chr7	75330705	75330995	+	AluSx
chr7	81662801	81663086	+	AluSx
chr7	86520781	86521067	C	AluY
chr7	87590974	87591262	+	AluSx
chr7	88507597	88507887	C	AluSp
chr7	94167432	94167723	C	AluY
chr7	95884068	95884359	C	AluSp
chr7	97303295	97303581	C	AluSx
chr7	98343932	98344222	+	AluSx
chr7	98584991	98585276	C	AluY
chr7	99215112	99215403	+	AluY
chr7	99590485	99590771	C	AluSp
chr7	100942510	100942800	+	AluJb
chr7	107008666	107008952	+	AluJb
chr7	116668897	116669188	C	AluJo
chr7	127612343	127612633	C	AluJo
chr7	128768073	128768358	C	AluY
chr7	134363166	134363456	+	AluSx
chr7	137456625	137456915	+	AluJo
chr7	137924793	137925082	+	AluSx
chr7	139490878	139491168	C	AluY
chr7	140040865	140041156	C	AluY
chr7	148036977	148037263	+	AluY
chr7	149487697	149487986	+	AluSx
chr7	149860363	149860649	+	AluSx
chr7	150868440	150868728	C	AluJb
chr7	151600326	151600613	+	AluSx
chr7	151637612	151637902	+	AluJo
chr7	153031256	153031545	+	AluJb
chr7	156283213	156283498	C	AluSc
chr8	1018770	1019056	C	AluSx
chr8	5626852	5627139	+	AluSx
chr8	6145859	6146144	+	AluY
chr8	9947801	9948088	C	AluJo
chr8	11272291	11272579	+	AluJb
chr8	13633880	13634168	+	AluSp
chr8	16862828	16863119	C	AluJb
chr8	17260790	17261077	C	AluJb
chr8	18522916	18523205	+	AluSx
chr8	18776708	18776998	C	AluJo
chr8	24881858	24882144	C	AluJo
chr8	25939327	25939618	+	AluJo
chr8	27269182	27269469	+	AluSg
chr8	27506862	27507148	C	AluSx
chr8	27992696	27992982	+	AluSg
chr8	28306095	28306385	C	AluY
chr8	28784850	28785141	C	AluJb
chr8	30694878	30695167	+	AluSq
chr8	32159313	32159604	C	AluSx
chr8	33082829	33083117	C	AluSg
chr8	37915818	37916106	+	AluJb
chr8	42057870	42058161	C	AluSc
chr8	42846755	42847040	C	AluSc
chr8	53708940	53709229	+	AluJb
chr8	55119021	55119309	C	AluSx
chr8	56758572	56758859	+	AluJo
chr8	57801857	57802142	+	AluSg
chr8	60277982	60278271	C	AluJo
chr8	61640263	61640554	+	AluJo
chr8	71807625	71807916	+	AluSx
chr8	74455636	74455925	+	AluJo
chr8	81184208	81184496	C	AluSq
chr8	89131384	89131669	+	AluSx
chr8	92191761	92192051	+	AluSq
chr8	94187626	94187915	C	AluJo
chr8	95683866	95684153	+	AluSq
chr8	98833321	98833607	C	AluJb
chr8	99128193	99128481	+	AluSx
chr8	99140497	99140783	C	AluSx
chr8	102102292	102102582	+	AluSx
chr8	104051750	104052035	C	AluJb
chr8	110770746	110771036	C	AluJo
chr8	117969884	117970172	C	AluSx
chr8	121081893	121082182	C	AluSx
chr8	122233530	122233819	C	AluSq
chr8	122281005	122281292	C	AluJb
chr8	126535073	126535362	C	AluSx
chr8	128922692	128922980	C	AluSx
chr8	131582580	131582870	C	AluSx
chr9	249025	249316	+	AluJo
chr9	4247586	4247872	C	AluY
chr9	4633006	4633293	C	AluSg
chr9	11865971	11866260	C	AluSg
chr9	12235523	12235812	C	AluY
chr9	14971008	14971293	C	AluSx
chr9	20994014	20994305	C	AluSx
chr9	21309305	21309594	+	AluJo
chr9	26842184	26842474	+	AluSx
chr9	26842184	26842474	+	AluSx
chr9	27531342	27531633	C	AluY
chr9	33027410	33027698	+	AluJb
chr9	34063499	34063787	C	AluJo
chr9	34587963	34588251	+	AluJb
chr9	37801045	37801336	+	AluJo
chr9	38520216	38520506	+	AluSx
chr9	39404808	39405099	C	AluY
chr9	41515151	41515438	C	AluY
chr9	41515151	41515438	C	AluY
chr9	64284165	64284456	+	AluJb
chr9	64407897	64408183	C	AluSx
chr9	72920475	72920761	+	AluSq
chr9	73184410	73184695	+	AluSx
chr9	74767495	74767786	C	AluSx
chr9	76817810	76818098	C	AluSx
chr9	85863646	85863937	+	AluSx
chr9	87861341	87861626	+	AluSg
chr9	88199160	88199445	C	AluSq
chr9	92473031	92473318	C	AluSg
chr9	94020075	94020363	+	AluSx
chr9	94375338	94375625	C	AluSx
chr9	98000896	98001184	C	AluJo
chr9	99740657	99740948	C	AluSx
chr9	100240391	100240680	C	AluJb
chr9	103986595	103986882	+	AluSx
chr9	104643067	104643355	C	AluSg
chr9	105142615	105142905	C	AluSq
chr9	106170145	106170433	+	AluSx
chr9	107414686	107414977	C	AluSx
chr9	107634942	107635232	+	AluSc
chr9	112223201	112223488	C	AluSc
chr9	121299744	121300029	C	AluSq
chr9	121351665	121351950	C	AluSq
chr9	121385511	121385800	C	AluSx
chr9	122510764	122511053	C	AluSg
chr9	124823488	124823777	C	AluJo
chr9	125456175	125456462	+	AluSx
chr9	125567438	125567729	+	AluSx
chr9	125677997	125678288	+	AluY
chr9	128791467	128791752	C	AluSq
chr9	129440955	129441243	+	AluSx
chr9	130046129	130046418	C	AluJo
chr9	130623540	130623830	+	AluJo
chr9	131258556	131258841	+	AluSx
chr9	131282062	131282353	C	AluSc
chr9	133054929	133055219	C	AluSq
chr9	137727515	137727805	+	AluSc
chrX	122957	123247	C	AluSx
chrX	605360	605648	C	AluSq
chrX	7793789	7794076	C	AluJo
chrX	9923387	9923672	C	AluSx
chrX	12729932	12730219	C	AluSg
chrX	14763422	14763712	C	AluSx
chrX	16238697	16238983	C	AluSx
chrX	19434886	19435171	+	AluJo
chrX	19891029	19891317	C	AluSg1
chrX	22054879	22055167	+	AluSg
chrX	23784687	23784974	+	AluJo
chrX	24063137	24063424	C	AluJb
chrX	32590125	32590413	+	AluSx
chrX	36097606	36097897	C	AluSx
chrX	36713768	36714053	C	AluSq
chrX	39299671	39299962	+	AluSq
chrX	41011407	41011697	C	AluJb
chrX	44145824	44146109	+	AluSx
chrX	44210706	44210991	+	AluSg
chrX	45817556	45817846	+	AluSx
chrX	46751529	46751815	+	AluSx
chrX	47612700	47612987	+	AluJb
chrX	50326307	50326597	C	AluSx
chrX	52935306	52935595	C	AluSx
chrX	54037060	54037346	C	AluJo
chrX	68102816	68103107	C	AluSg
chrX	71236704	71236995	+	AluSx
chrX	76087210	76087497	+	AluSx
chrX	80518080	80518367	+	AluSx
chrX	81644639	81644924	C	AluSx
chrX	90602412	90602701	+	AluSx
chrX	100022711	100023001	+	AluSq
chrX	100284141	100284431	C	AluJo
chrX	100463616	100463905	+	AluSg
chrX	104468008	104468298	+	AluSx
chrX	107842834	107843124	C	AluSx
chrX	114198494	114198785	+	AluY
chrX	117382869	117383160	+	AluSx
chrX	118583868	118584154	+	AluSx
chrX	119208218	119208509	+	AluSx
chrX	122982288	122982578	+	AluSx
chrX	132301904	132302194	+	AluJo
chrX	135276862	135277149	C	AluSp
chrX	135578393	135578682	+	AluJb
chrX	135697799	135698086	+	AluSx
chrX	141915833	141916124	C	AluSx
chrX	144303086	144303375	+	AluSg
chrY	807876	808164	+	AluSg
chrY	1556152	1556439	C	AluSp
chrY	2427622	2427913	+	AluSg
chrY	7982019	7982309	+	AluSq
chrY	16780546	16780834	C	AluJo
chrY	19027304	19027592	+	AluSx
chrY	26221322	26221613	+	AluSx
