# Supplementary material for: Repetitive Elements May Comprise Over Two-Thirds of the Human Genome
Source: PLoS Genet. 2011 Dec 1;7(12):e1002384. doi: 10.1371/journal.pgen.1002384 (PMC3228813; doi:10.1371/journal.pgen.1002384)
Supplement: Table S3 — The genomic location and classification of the randomly selected 1,000 human MIR elements. (XLSX) [file pgen.1002384.s005.xlsx]

## Sheet: Sheet1
Supplementary Table S3. Randomly selected 1000 MIR elements in human genome.
Chromosome	Start	End	Chain	Subfamily
chr1	12066318	12066578	+	MIR
chr1	13542891	13543153	+	MIR
chr1	13815994	13816255	+	MIR
chr1	14678973	14679233	C	MIR
chr1	17156599	17156866	C	MIR
chr1	17792960	17793220	C	MIRb
chr1	19185944	19186205	C	MIRb
chr1	21717728	21717991	+	MIRb
chr1	22485630	22485891	+	MIRb
chr1	22722916	22723182	C	MIR
chr1	23492939	23493199	C	MIR
chr1	25095270	25095533	C	MIR
chr1	25679855	25680124	+	MIRb
chr1	26094345	26094610	+	MIR
chr1	26969560	26969825	C	MIRb
chr1	30939988	30940257	+	MIR
chr1	31002512	31002773	+	MIR
chr1	33938634	33938895	+	MIR
chr1	38369830	38370094	C	MIRb
chr1	41609070	41609338	+	MIR
chr1	41630641	41630910	+	MIR
chr1	45238023	45238283	C	MIR
chr1	51488363	51488626	+	MIRb
chr1	51530478	51530741	+	MIRb
chr1	52292498	52292766	+	MIR
chr1	54054287	54054549	+	MIR
chr1	57222565	57222826	C	MIR
chr1	57225661	57225930	C	MIR
chr1	57233617	57233879	C	MIR
chr1	57437985	57438253	C	MIRb
chr1	57710532	57710799	C	MIR
chr1	58112858	58113122	+	MIR
chr1	58236896	58237165	+	MIRb
chr1	59001680	59001946	+	MIRb
chr1	60335095	60335362	+	MIRb
chr1	60630292	60630554	C	MIRb
chr1	62435727	62435990	+	MIRb
chr1	62965292	62965554	+	MIR
chr1	63105091	63105359	C	MIRb
chr1	63168031	63168299	+	MIR
chr1	63299070	63299330	+	MIRb
chr1	63542214	63542480	C	MIR
chr1	63795707	63795970	C	MIR
chr1	68924541	68924807	+	MIRb
chr1	69437367	69437627	C	MIRb
chr1	71911933	71912194	+	MIR
chr1	79518344	79518610	+	MIRb
chr1	84552452	84552715	+	MIR
chr1	85505290	85505554	+	MIRb
chr1	85865826	85866088	C	MIR
chr1	87351906	87352169	C	MIR
chr1	88772212	88772480	C	MIRb
chr1	92037641	92037905	+	MIR
chr1	92640725	92640985	+	MIR
chr1	95858604	95858867	+	MIRb
chr1	99123069	99123329	+	MIRb
chr1	101358822	101359087	C	MIRb
chr1	104509559	104509825	+	MIR
chr1	107054498	107054758	C	MIR
chr1	109490236	109490497	+	MIR
chr1	110071518	110071781	C	MIR
chr1	111012010	111012279	+	MIR
chr1	111499584	111499847	+	MIR
chr1	115522183	115522448	C	MIR
chr1	142907073	142907334	C	MIR
chr1	143142322	143142582	+	MIR
chr1	149302478	149302739	C	MIR
chr1	150711229	150711492	+	MIR
chr1	154779991	154780252	+	MIR
chr1	157829363	157829627	+	MIR
chr1	159883253	159883517	+	MIR
chr1	165228942	165229204	+	MIR
chr1	166374667	166374927	C	MIRb
chr1	169792506	169792769	C	MIR
chr1	173771374	173771636	C	MIRb
chr1	173860943	173861206	+	MIRm
chr1	174014856	174015123	C	MIR
chr1	174526526	174526788	+	MIR
chr1	174809193	174809455	C	MIR
chr1	176491030	176491293	C	MIRb
chr1	178614310	178614578	C	MIR
chr1	179309364	179309626	C	MIR
chr1	179489397	179489659	+	MIR
chr1	181665210	181665470	+	MIRb
chr1	182466228	182466493	C	MIR
chr1	188752654	188752922	+	MIR
chr1	190321046	190321315	+	MIR
chr1	191149392	191149654	+	MIR
chr1	192534932	192535194	+	MIR
chr1	196451081	196451344	C	MIR
chr1	197897531	197897795	C	MIR
chr1	198296747	198297008	+	MIR
chr1	198459618	198459880	+	MIR
chr1	203285059	203285323	C	MIR
chr1	204775064	204775326	+	MIRb
chr1	207275854	207276117	+	MIRb
chr1	210376364	210376624	C	MIR
chr1	210718683	210718945	C	MIRb
chr1	210824082	210824348	+	MIR
chr1	218310059	218310319	C	MIR
chr1	218441813	218442075	C	MIRb
chr1	221213981	221214241	C	MIR
chr1	225698133	225698402	+	MIRb
chr1	234760336	234760602	C	MIR
chr1	236950503	236950765	+	MIRb
chr1	237287863	237288124	+	MIRb
chr1	237951744	237952007	+	MIR
chr1	241376877	241377138	+	MIR
chr10	3948465	3948725	+	MIR
chr10	5351345	5351605	+	MIR
chr10	7669420	7669686	+	MIR
chr10	9905261	9905527	C	MIRb
chr10	15746029	15746293	C	MIR
chr10	16786243	16786509	C	MIRb
chr10	20525362	20525623	C	MIRb
chr10	25877374	25877639	C	MIR
chr10	28986764	28987024	+	MIRb
chr10	36515847	36516107	+	MIRb
chr10	46099400	46099667	+	MIR
chr10	54350499	54350765	+	MIR
chr10	60534898	60535158	+	MIRb
chr10	61717265	61717532	C	MIRb
chr10	68442759	68443019	C	MIRb
chr10	77742816	77743077	+	MIR
chr10	80401789	80402058	C	MIRb
chr10	87817755	87818017	C	MIRb
chr10	90693879	90694140	+	MIR
chr10	91415569	91415829	+	MIR
chr10	95501867	95502134	+	MIR
chr10	97089997	97090257	C	MIRb
chr10	97763268	97763530	+	MIR
chr10	98648346	98648607	+	MIRb
chr10	105553152	105553417	C	MIRb
chr10	106985458	106985724	+	MIRb
chr10	107455149	107455412	+	MIR
chr10	108823244	108823505	C	MIR
chr10	109976847	109977114	+	MIRb
chr10	111651998	111652259	C	MIR
chr10	113932802	113933069	+	MIRb
chr10	116844304	116844573	C	MIR
chr10	118346719	118346983	C	MIR
chr10	118349146	118349409	+	MIR
chr10	121896042	121896309	+	MIRb
chr10	122515032	122515293	+	MIRb
chr10	124228782	124229050	+	MIRb
chr10	132168482	132168747	+	MIRb
chr11	3599329	3599589	C	MIRb
chr11	5371432	5371694	C	MIRb
chr11	9773360	9773624	C	MIRb
chr11	10685279	10685546	C	MIR
chr11	11596699	11596960	+	MIR
chr11	11696268	11696528	+	MIRb
chr11	12307589	12307852	+	MIRb
chr11	13929206	13929475	C	MIRb
chr11	17831125	17831389	+	MIR
chr11	19520350	19520610	C	MIR
chr11	19703180	19703444	C	MIR
chr11	21520186	21520452	C	MIRb
chr11	24915379	24915643	+	MIRb
chr11	25847039	25847299	+	MIR
chr11	26614566	26614831	C	MIR
chr11	30294152	30294413	C	MIRb
chr11	31080984	31081247	+	MIR
chr11	33167763	33168024	+	MIR
chr11	34258759	34259023	C	MIRb
chr11	35628053	35628313	C	MIRb
chr11	35746336	35746598	C	MIRb
chr11	36750256	36750523	C	MIRb
chr11	36962267	36962536	C	MIR
chr11	41288498	41288767	+	MIR
chr11	42151622	42151886	+	MIRb
chr11	43913514	43913777	+	MIRb
chr11	44590338	44590601	+	MIR
chr11	44892383	44892644	+	MIRb
chr11	44936449	44936717	C	MIR
chr11	46920782	46921044	C	MIRb
chr11	49214697	49214962	+	MIR
chr11	56754018	56754279	+	MIRm
chr11	56886679	56886939	+	MIR
chr11	57040071	57040331	+	MIRb
chr11	60522135	60522398	+	MIR
chr11	69727864	69728125	C	MIR
chr11	74239926	74240194	C	MIR
chr11	77642731	77642995	+	MIRm
chr11	79266706	79266970	+	MIRb
chr11	81954327	81954594	C	MIRb
chr11	83493514	83493781	C	MIRb
chr11	84223972	84224232	+	MIRb
chr11	84969193	84969459	C	MIR
chr11	85191386	85191651	C	MIRb
chr11	86758401	86758664	C	MIR
chr11	87583152	87583416	C	MIR
chr11	89882540	89882808	C	MIRb
chr11	91008035	91008303	C	MIR
chr11	93173863	93174131	+	MIR
chr11	93214695	93214964	+	MIR
chr11	94714724	94714985	C	MIRb
chr11	95843251	95843512	C	MIRb
chr11	99969684	99969947	C	MIRb
chr11	100870126	100870388	+	MIRb
chr11	103114220	103114482	+	MIR
chr11	103692876	103693136	+	MIR
chr11	103763991	103764253	+	MIR
chr11	103840867	103841133	C	MIR
chr11	105285358	105285619	+	MIRb
chr11	105741498	105741759	+	MIRb
chr11	106367788	106368048	C	MIR
chr11	106513710	106513976	+	MIRb
chr11	107077837	107078106	C	MIRb
chr11	108818652	108818916	+	MIR
chr11	108883727	108883990	C	MIRb
chr11	109158053	109158313	C	MIRb
chr11	110551782	110552045	+	MIRb
chr11	110687524	110687787	C	MIRb
chr11	112747616	112747877	+	MIRb
chr11	112909878	112910141	C	MIR
chr11	114822049	114822314	C	MIRb
chr11	115044992	115045259	+	MIR
chr11	115090539	115090803	C	MIRb
chr11	115106430	115106697	C	MIRb
chr11	115180684	115180949	+	MIR
chr11	116996651	116996911	+	MIRb
chr11	117689204	117689472	C	MIR
chr11	119243660	119243920	+	MIRb
chr11	120411071	120411336	C	MIR
chr11	120938892	120939152	C	MIRb
chr11	121321792	121322056	C	MIR
chr11	121413112	121413377	C	MIRb
chr11	122161540	122161805	+	MIRb
chr11	125705488	125705755	C	MIR
chr11	128879622	128879888	C	MIRb
chr12	2029638	2029906	+	MIRb
chr12	2550429	2550698	C	MIR
chr12	3095654	3095915	+	MIR
chr12	4169706	4169967	C	MIRb
chr12	4224910	4225171	+	MIRb
chr12	5882736	5883005	C	MIRb
chr12	10305519	10305783	+	MIR
chr12	14100982	14101245	C	MIRb
chr12	16480814	16481074	C	MIR
chr12	21806490	21806755	C	MIR
chr12	24923862	24924129	+	MIRb
chr12	25419163	25419432	+	MIRb
chr12	27218041	27218304	+	MIR
chr12	30997381	30997643	C	MIR
chr12	32318951	32319218	+	MIR
chr12	39855572	39855838	+	MIR
chr12	46236051	46236311	+	MIRb
chr12	46576024	46576285	+	MIR
chr12	48646520	48646785	+	MIRb
chr12	58884329	58884595	C	MIRb
chr12	65318866	65319132	+	MIR
chr12	67566908	67567171	C	MIRb
chr12	69365773	69366034	C	MIR
chr12	71292505	71292774	+	MIRb
chr12	72923865	72924127	C	MIR
chr12	76497309	76497572	C	MIR
chr12	84513528	84513790	C	MIR
chr12	87574489	87574751	+	MIR
chr12	87768013	87768275	C	MIRb
chr12	91455448	91455710	C	MIR
chr12	93012524	93012786	+	MIR
chr12	101602816	101603076	C	MIRb
chr12	101657567	101657829	C	MIR
chr12	101729619	101729882	C	MIRb
chr12	102141585	102141847	+	MIRb
chr12	102359147	102359414	+	MIRb
chr12	103274763	103275026	C	MIR
chr12	103973015	103973276	C	MIRb
chr12	104877570	104877836	+	MIRm
chr12	105201324	105201586	+	MIR
chr12	105999995	106000261	C	MIR
chr12	106875741	106876004	+	MIR
chr12	110097557	110097817	+	MIRb
chr12	123474056	123474318	C	MIR
chr12	125980532	125980801	+	MIR
chr12	127829939	127830202	+	MIRb
chr13	19985532	19985799	C	MIR
chr13	22073704	22073965	C	MIRb
chr13	30943033	30943301	+	MIR
chr13	31689560	31689827	C	MIR
chr13	32215330	32215599	+	MIR
chr13	36044934	36045201	+	MIR
chr13	38011183	38011448	+	MIR
chr13	38239003	38239269	C	MIR
chr13	42134929	42135196	+	MIR
chr13	45403049	45403317	+	MIRb
chr13	49400627	49400894	+	MIR
chr13	57504027	57504287	C	MIR
chr13	59255704	59255968	+	MIRb
chr13	73957706	73957968	+	MIR
chr13	75372300	75372561	C	MIR
chr13	78221773	78222033	C	MIRb
chr13	80244252	80244518	+	MIR
chr13	84991301	84991566	+	MIR
chr13	85545797	85546057	C	MIR
chr13	86356688	86356948	C	MIRb
chr13	88655579	88655844	+	MIR
chr13	90682130	90682390	+	MIR
chr13	92235956	92236220	+	MIR
chr13	93377815	93378079	+	MIRb
chr13	102512582	102512849	+	MIRb
chr14	18773877	18774138	+	MIR
chr14	24239681	24239941	+	MIRb
chr14	26103337	26103599	C	MIR
chr14	29979377	29979637	+	MIRb
chr14	31393482	31393742	C	MIRb
chr14	31473553	31473813	C	MIR
chr14	31870932	31871199	C	MIRb
chr14	31942460	31942724	+	MIR
chr14	32808153	32808415	C	MIR
chr14	33052334	33052602	C	MIRb
chr14	45286100	45286367	C	MIR
chr14	46913918	46914184	+	MIRb
chr14	51121258	51121521	+	MIR
chr14	56682856	56683121	+	MIRb
chr14	58278258	58278520	+	MIRb
chr14	61956813	61957079	+	MIRb
chr14	63114916	63115177	+	MIR
chr14	66966245	66966510	C	MIRb
chr14	74077795	74078057	C	MIR
chr14	76663316	76663581	+	MIR
chr14	77735488	77735755	C	MIRb
chr14	79874728	79874988	C	MIR
chr14	82475682	82475947	+	MIR
chr14	82864547	82864809	+	MIR
chr14	84012882	84013144	C	MIR
chr14	89988260	89988527	+	MIRb
chr14	93168011	93168275	C	MIRb
chr14	94396171	94396432	+	MIR
chr14	97016746	97017013	C	MIR
chr14	99989356	99989620	+	MIR
chr15	20683679	20683943	C	MIRb
chr15	32941775	32942043	+	MIR
chr15	34064687	34064953	C	MIR
chr15	34902391	34902652	+	MIR
chr15	43611011	43611272	+	MIR
chr15	48132595	48132855	C	MIR
chr15	48606202	48606468	+	MIR
chr15	51190404	51190669	C	MIRb
chr15	55580658	55580918	+	MIR
chr15	55969430	55969695	C	MIR
chr15	64708743	64709012	C	MIR
chr15	65127872	65128138	C	MIRb
chr15	68052373	68052636	+	MIR
chr15	70685059	70685321	+	MIRb
chr15	76094951	76095218	+	MIR
chr15	76158944	76159209	+	MIR
chr15	77359145	77359410	C	MIR
chr15	77524595	77524858	C	MIR
chr15	84799875	84800137	C	MIR
chr15	85507622	85507885	+	MIRb
chr15	86511616	86511876	+	MIRb
chr15	86679213	86679477	C	MIR
chr15	87082639	87082900	+	MIR
chr15	90681255	90681517	C	MIR
chr15	92574553	92574813	C	MIR
chr15	95832625	95832889	C	MIRb
chr16	3221734	3222000	+	MIR
chr16	3843014	3843274	+	MIR
chr16	5231477	5231739	+	MIRb
chr16	9912715	9912978	+	MIR
chr16	12431780	12432049	+	MIRb
chr16	15521348	15521616	C	MIR
chr16	17222659	17222920	C	MIR
chr16	19598858	19599124	+	MIR
chr16	22471899	22472160	+	MIR
chr16	23102355	23102615	+	MIRb
chr16	23440684	23440951	+	MIR
chr16	23808007	23808273	+	MIR
chr16	23919640	23919901	+	MIRb
chr16	24065137	24065401	C	MIRb
chr16	46815280	46815549	C	MIR
chr16	50308347	50308612	C	MIR
chr16	53121446	53121714	C	MIRb
chr16	61517521	61517790	+	MIRb
chr16	63986556	63986819	C	MIRb
chr16	64215877	64216137	C	MIRb
chr16	67713493	67713758	C	MIRb
chr16	69088103	69088363	+	MIRb
chr16	73979438	73979700	+	MIRb
chr16	77469700	77469961	+	MIRb
chr16	78685173	78685436	C	MIRb
chr16	79207494	79207756	+	MIRb
chr16	81315895	81316162	+	MIR
chr17	5031570	5031833	+	MIR
chr17	18826793	18827056	+	MIRb
chr17	19355467	19355736	+	MIR
chr17	19553344	19553610	+	MIR
chr17	19824626	19824887	C	MIR
chr17	28435585	28435846	+	MIR
chr17	28464243	28464508	+	MIRb
chr17	29404652	29404915	C	MIR
chr17	30037015	30037280	+	MIRb
chr17	30443537	30443798	C	MIRb
chr17	32130325	32130593	+	MIR
chr17	47502710	47502973	C	MIR
chr17	51766874	51767139	C	MIR
chr17	53899830	53900096	+	MIR
chr17	62791813	62792075	+	MIR
chr17	64494762	64495023	C	MIR
chr17	67659830	67660093	+	MIR
chr17	68855608	68855869	C	MIRb
chr17	69724424	69724691	+	MIRb
chr18	3210628	3210893	+	MIRb
chr18	6546458	6546726	C	MIR
chr18	20587900	20588160	C	MIR
chr18	23243828	23244094	C	MIRb
chr18	25091686	25091948	C	MIRb
chr18	28641098	28641363	+	MIR
chr18	32110457	32110718	C	MIR
chr18	38932581	38932847	C	MIR
chr18	41220636	41220896	+	MIRb
chr18	43340281	43340541	+	MIR
chr18	51408984	51409249	C	MIR
chr18	52033218	52033478	+	MIR
chr18	71143763	71144028	+	MIRb
chr18	73677798	73678059	+	MIR
chr19	9841030	9841292	+	MIR
chr19	34346310	34346571	C	MIRb
chr19	52658847	52659107	C	MIR
chr19	55669888	55670153	+	MIRb
chr19	63539725	63539986	+	MIR
chr2	6812963	6813231	C	MIR
chr2	10483267	10483531	C	MIR
chr2	11998722	11998983	+	MIR
chr2	12328464	12328724	+	MIR
chr2	14790313	14790574	+	MIR
chr2	16070916	16071185	C	MIR
chr2	17350780	17351041	+	MIR
chr2	28284585	28284848	C	MIRb
chr2	29867909	29868175	+	MIRb
chr2	30467131	30467394	C	MIR
chr2	31030884	31031144	+	MIR
chr2	31384491	31384756	+	MIR
chr2	33409239	33409500	C	MIR
chr2	34489917	34490181	C	MIR
chr2	38355909	38356178	+	MIRb
chr2	39792975	39793239	+	MIR
chr2	45848899	45849160	C	MIR
chr2	46575653	46575920	C	MIRb
chr2	49314355	49314623	+	MIR
chr2	49558716	49558981	+	MIRb
chr2	51220610	51220875	C	MIR
chr2	51877556	51877824	+	MIR
chr2	52873997	52874257	C	MIR
chr2	53744286	53744549	C	MIRb
chr2	56627403	56627671	+	MIR
chr2	57896292	57896556	+	MIR
chr2	63140326	63140588	C	MIR
chr2	64515110	64515379	C	MIR
chr2	68483050	68483315	+	MIRb
chr2	72295422	72295691	C	MIR
chr2	80308560	80308828	+	MIRb
chr2	91368033	91368296	C	MIRb
chr2	111830823	111831086	C	MIRb
chr2	122989011	122989272	+	MIRb
chr2	133083025	133083288	+	MIR
chr2	134102051	134102314	+	MIR
chr2	134156625	134156888	C	MIR
chr2	135459087	135459347	C	MIRb
chr2	135719531	135719791	+	MIRb
chr2	138611225	138611490	C	MIR
chr2	140971311	140971575	C	MIR
chr2	144579785	144580050	C	MIR
chr2	148287160	148287423	C	MIRb
chr2	148548971	148549232	C	MIRb
chr2	155464174	155464437	+	MIR
chr2	156848109	156848375	C	MIR
chr2	157739675	157739944	C	MIR
chr2	158525390	158525652	C	MIRb
chr2	162679673	162679938	C	MIR
chr2	164379638	164379899	+	MIRb
chr2	168297745	168298012	C	MIR
chr2	168613532	168613795	+	MIR
chr2	169438767	169439035	+	MIR
chr2	178508593	178508854	+	MIR
chr2	179788316	179788583	C	MIRb
chr2	180243050	180243318	C	MIR
chr2	180800427	180800691	C	MIR
chr2	184646906	184647170	C	MIR
chr2	185684938	185685201	+	MIR
chr2	187426465	187426725	+	MIRb
chr2	188095150	188095416	+	MIRb
chr2	191797589	191797854	C	MIR
chr2	195995680	195995941	+	MIR
chr2	207845261	207845522	+	MIR
chr2	214795559	214795827	C	MIR
chr2	217885684	217885951	C	MIRb
chr2	219712650	219712915	C	MIRb
chr2	221189794	221190056	+	MIR
chr2	227341541	227341803	+	MIR
chr2	227363799	227364061	+	MIRb
chr2	228963208	228963471	C	MIR
chr2	229330335	229330600	C	MIRb
chr20	2164109	2164374	+	MIR
chr20	4399248	4399515	+	MIR3
chr20	6675508	6675772	C	MIR
chr20	10997003	10997269	+	MIRb
chr20	14699268	14699537	C	MIR
chr20	17309047	17309310	+	MIR
chr20	19344725	19344989	C	MIR
chr20	32666467	32666734	+	MIR
chr20	33278906	33279166	C	MIR
chr20	35685825	35686088	C	MIR
chr20	37623136	37623401	+	MIRb
chr20	38281071	38281333	+	MIRb
chr20	46153036	46153302	+	MIRb
chr20	50365755	50366023	+	MIRb
chr20	51007775	51008038	C	MIRb
chr20	55097554	55097819	+	MIRb
chr20	55297252	55297514	C	MIRb
chr20	55485472	55485737	+	MIR
chr20	57742051	57742316	+	MIR
chr20	57767160	57767425	+	MIRb
chr20	59614677	59614937	C	MIR
chr21	20173115	20173378	+	MIRb
chr21	21110686	21110948	C	MIR
chr21	25114195	25114455	C	MIR
chr21	28713649	28713913	C	MIR
chr21	35496387	35496647	C	MIR
chr21	38455853	38456121	+	MIRb
chr21	38726375	38726635	C	MIR
chr21	41124335	41124598	+	MIRb
chr22	21537619	21537879	+	MIRb
chr22	24197260	24197523	C	MIRb
chr22	24934665	24934925	+	MIR
chr22	25986140	25986407	C	MIR
chr22	27015919	27016184	C	MIRb
chr22	36510587	36510850	C	MIR
chr3	4285215	4285478	C	MIRb
chr3	11200864	11201131	C	MIR
chr3	12092402	12092665	C	MIR
chr3	14139961	14140226	+	MIR3
chr3	19778600	19778860	C	MIRb
chr3	21027785	21028049	+	MIRb
chr3	21061866	21062129	C	MIRb
chr3	21589339	21589600	C	MIR
chr3	22341346	22341606	+	MIR
chr3	28514771	28515037	+	MIRb
chr3	28924826	28925094	+	MIRb
chr3	30457961	30458224	+	MIR
chr3	44963824	44964091	+	MIRb
chr3	46581665	46581927	+	MIR
chr3	55789668	55789933	C	MIR
chr3	56155648	56155911	C	MIRb
chr3	56191533	56191793	C	MIR
chr3	62352392	62352658	C	MIR
chr3	64355237	64355503	C	MIR
chr3	64489438	64489705	C	MIR
chr3	68288187	68288456	+	MIRb
chr3	69838839	69839101	C	MIR
chr3	70341244	70341509	C	MIRb
chr3	70359496	70359764	C	MIR
chr3	72285362	72285627	C	MIRb
chr3	74048766	74049031	+	MIRb
chr3	77332860	77333121	C	MIRb
chr3	79579832	79580094	C	MIR
chr3	81985337	81985600	+	MIR
chr3	82180920	82181185	+	MIRb
chr3	101101841	101102107	C	MIR
chr3	107147442	107147706	+	MIR
chr3	108184877	108185143	+	MIRb
chr3	110178644	110178905	+	MIR
chr3	112511098	112511360	+	MIR
chr3	116541964	116542231	+	MIRb
chr3	117266176	117266438	C	MIR
chr3	119470260	119470521	+	MIRb
chr3	123832294	123832555	C	MIR3
chr3	124339057	124339323	C	MIR
chr3	124997656	124997925	C	MIR
chr3	131193728	131193997	+	MIRb
chr3	132708456	132708718	C	MIR
chr3	132886575	132886837	+	MIRb
chr3	133215198	133215462	C	MIR
chr3	138157123	138157383	+	MIRb
chr3	138406480	138406746	+	MIR
chr3	143171963	143172228	C	MIR
chr3	144706192	144706454	C	MIRb
chr3	148444972	148445232	C	MIRb
chr3	153400937	153401198	C	MIR
chr3	157970932	157971200	C	MIRb
chr3	165485455	165485722	+	MIRb
chr3	169566579	169566845	C	MIRb
chr3	169950191	169950452	+	MIR
chr3	170238324	170238588	+	MIR
chr3	170271945	170272211	+	MIR
chr3	179422644	179422912	+	MIR
chr3	185151314	185151574	+	MIRb
chr3	188129626	188129886	C	MIRb
chr3	190740325	190740587	C	MIRb
chr3	192758253	192758522	C	MIR
chr3	193701215	193701477	C	MIR
chr3	195121984	195122252	C	MIR
chr3	195386322	195386586	C	MIRb
chr3	196163819	196164088	C	MIRb
chr3	196383550	196383815	C	MIR
chr4	5790819	5791079	C	MIR
chr4	16598025	16598286	+	MIR
chr4	17757432	17757701	+	MIR
chr4	18915604	18915871	+	MIRb
chr4	23653633	23653899	+	MIR
chr4	25103304	25103568	C	MIR
chr4	25691672	25691936	+	MIRb
chr4	25908245	25908513	C	MIR
chr4	30947258	30947522	C	MIRb
chr4	32383121	32383388	+	MIR
chr4	32819141	32819409	C	MIR
chr4	59221594	59221862	+	MIR
chr4	62722190	62722450	C	MIR
chr4	65248858	65249120	+	MIR
chr4	71235315	71235584	+	MIR
chr4	73558170	73558433	C	MIR
chr4	74682317	74682581	+	MIRb
chr4	76339225	76339486	+	MIR
chr4	76364613	76364875	+	MIR
chr4	79649787	79650053	C	MIRb
chr4	84550715	84550977	C	MIR
chr4	85638972	85639232	+	MIRb
chr4	88808439	88808707	+	MIR
chr4	89236065	89236333	C	MIR
chr4	90196591	90196854	C	MIR
chr4	91953310	91953575	+	MIR
chr4	92914782	92915042	C	MIR
chr4	94639404	94639668	C	MIR
chr4	95396710	95396977	C	MIRb
chr4	96232907	96233175	+	MIR
chr4	100831777	100832039	+	MIR
chr4	103723567	103723834	C	MIR
chr4	106162467	106162735	C	MIRb
chr4	106696631	106696893	+	MIRb
chr4	107206722	107206986	C	MIRb
chr4	112251842	112252102	+	MIRb
chr4	112546359	112546620	+	MIR
chr4	117663373	117663635	C	MIR
chr4	130755382	130755647	+	MIR
chr4	134381174	134381435	C	MIR
chr4	139921588	139921848	C	MIRb
chr4	146323938	146324198	C	MIRb
chr4	146787080	146787343	+	MIR
chr4	150715638	150715903	C	MIR
chr4	160425231	160425492	C	MIR
chr4	162958034	162958297	C	MIR
chr4	163091142	163091407	+	MIR
chr4	164383895	164384161	+	MIRb
chr4	167040481	167040745	C	MIR
chr4	170162884	170163149	+	MIR
chr4	170531229	170531492	C	MIR
chr4	175720425	175720685	+	MIRb
chr4	176992423	176992685	C	MIR
chr4	177420773	177421039	C	MIR
chr4	183606163	183606431	C	MIRb
chr4	183956176	183956440	+	MIR
chr4	184136132	184136392	C	MIRb
chr4	188729803	188730065	C	MIR
chr4	188995229	188995493	C	MIRb
chr5	2870257	2870518	+	MIRb
chr5	9926052	9926320	C	MIRb
chr5	11346095	11346357	C	MIR
chr5	11681419	11681687	C	MIRb
chr5	16147930	16148196	C	MIR
chr5	22243760	22244022	C	MIR
chr5	38781387	38781655	+	MIRb
chr5	40341093	40341354	+	MIR
chr5	51009693	51009962	C	MIR
chr5	53527908	53528171	+	MIR
chr5	57174570	57174836	C	MIR
chr5	57407663	57407924	+	MIRb
chr5	57585491	57585752	+	MIR
chr5	58895573	58895834	+	MIRb
chr5	61263452	61263720	C	MIR
chr5	65863576	65863836	+	MIRb
chr5	71027956	71028218	+	MIR
chr5	76611113	76611374	C	MIRb
chr5	82323676	82323941	+	MIRb
chr5	82721404	82721664	C	MIR
chr5	89385421	89385681	+	MIR
chr5	89551270	89551531	+	MIR
chr5	93172235	93172499	+	MIR
chr5	96020105	96020371	C	MIR
chr5	102196433	102196693	+	MIRb
chr5	106809580	106809841	+	MIR
chr5	107354032	107354292	+	MIR
chr5	109294391	109294657	C	MIR
chr5	116280085	116280353	+	MIRb
chr5	117957549	117957812	+	MIRb
chr5	119253727	119253995	C	MIRb
chr5	125184666	125184929	+	MIRb
chr5	126295782	126296042	+	MIRb
chr5	128442430	128442698	+	MIRb
chr5	129652186	129652451	+	MIR
chr5	133049777	133050039	+	MIR
chr5	133900920	133901186	C	MIRb
chr5	136028487	136028747	+	MIRb
chr5	136746636	136746897	+	MIRb
chr5	138023625	138023885	+	MIRb
chr5	140969156	140969416	+	MIRb
chr5	141916450	141916711	+	MIR
chr5	143424709	143424972	C	MIRb
chr5	143550028	143550292	+	MIR
chr5	145431412	145431678	+	MIR
chr5	145492281	145492543	+	MIRb
chr5	147316846	147317110	+	MIRb
chr5	148350254	148350514	+	MIRb
chr5	150514598	150514863	+	MIR
chr5	150883038	150883304	C	MIRb
chr5	150929605	150929865	+	MIR
chr5	153978908	153979169	+	MIRb
chr5	154426475	154426737	+	MIR
chr5	155091877	155092140	C	MIR
chr5	155387926	155388193	+	MIR
chr5	155920320	155920580	+	MIRb
chr5	158627567	158627836	+	MIRb
chr5	158717349	158717616	C	MIRb
chr5	160010609	160010872	C	MIRb
chr5	160617952	160618212	+	MIR
chr5	163460645	163460911	C	MIRb
chr5	166851798	166852065	+	MIRb
chr5	167750404	167750665	C	MIRb
chr5	168240134	168240395	C	MIRb
chr5	171140448	171140708	+	MIR
chr5	172213282	172213546	+	MIRb
chr5	174336003	174336268	+	MIR
chr5	174984666	174984926	C	MIR
chr5	175970663	175970924	C	MIR
chr6	1761432	1761692	C	MIRb
chr6	6299280	6299542	C	MIR
chr6	6619025	6619291	C	MIR
chr6	6825276	6825542	C	MIR
chr6	16170196	16170458	+	MIR
chr6	24892815	24893078	+	MIR
chr6	25079009	25079269	+	MIR
chr6	28518432	28518692	+	MIR
chr6	32708958	32709222	C	MIRb
chr6	36847036	36847301	+	MIR
chr6	36926351	36926612	+	MIRb
chr6	39436544	39436810	C	MIR
chr6	40471810	40472070	C	MIR
chr6	40480975	40481242	+	MIR
chr6	44363930	44364193	C	MIR
chr6	46987639	46987904	C	MIR
chr6	50852383	50852648	+	MIR
chr6	52290995	52291261	C	MIR
chr6	53737446	53737713	C	MIRb
chr6	56629202	56629462	C	MIRb
chr6	68584890	68585150	+	MIR
chr6	71850362	71850622	C	MIRb
chr6	78982087	78982349	C	MIR
chr6	85818342	85818608	+	MIRb
chr6	91485666	91485927	C	MIR
chr6	91602143	91602407	+	MIR
chr6	96430221	96430484	+	MIR
chr6	98221941	98222202	C	MIRb
chr6	103165490	103165755	C	MIR
chr6	106201880	106202145	C	MIR
chr6	111355265	111355525	+	MIR
chr6	112353706	112353969	+	MIRb
chr6	116042067	116042327	+	MIR
chr6	121550823	121551088	+	MIR
chr6	121724120	121724380	C	MIR
chr6	122486317	122486584	+	MIRb
chr6	123517744	123518012	C	MIR
chr6	124565375	124565635	+	MIRb
chr6	125688591	125688857	+	MIRb
chr6	129070156	129070422	+	MIRb
chr6	129917443	129917705	+	MIRb
chr6	132413118	132413383	C	MIR
chr6	137294933	137295196	C	MIR
chr6	138304650	138304916	+	MIRb
chr6	138324508	138324768	+	MIR
chr6	142735792	142736054	C	MIR
chr6	147564397	147564658	C	MIRb
chr6	148239784	148240051	+	MIR
chr6	148604495	148604755	+	MIR
chr6	151525253	151525514	C	MIR
chr6	153045849	153046118	+	MIRb
chr6	156885461	156885722	C	MIR
chr6	157558940	157559202	+	MIR
chr6	157827551	157827817	+	MIRb
chr6	160548058	160548325	+	MIRb
chr7	1462077	1462343	+	MIR
chr7	8486369	8486638	+	MIR
chr7	13726187	13726449	+	MIR
chr7	16650232	16650494	C	MIRb
chr7	18383442	18383706	+	MIR
chr7	20536278	20536540	+	MIR
chr7	20862262	20862527	+	MIRb
chr7	24672430	24672693	+	MIRb
chr7	28823611	28823875	C	MIR
chr7	28873013	28873273	C	MIR
chr7	30335067	30335330	C	MIRb
chr7	31071442	31071711	+	MIR
chr7	31786396	31786659	C	MIR
chr7	33859734	33860001	C	MIRb
chr7	33907432	33907696	+	MIR
chr7	37771140	37771402	+	MIRb
chr7	43459141	43459410	C	MIR
chr7	45940171	45940434	+	MIRm
chr7	57508838	57509098	C	MIR
chr7	71312364	71312624	+	MIR
chr7	78835711	78835979	+	MIR
chr7	79495082	79495343	+	MIR
chr7	80105140	80105405	+	MIR
chr7	82927858	82928123	C	MIR
chr7	86236510	86236775	+	MIRb
chr7	103528733	103528999	+	MIRb
chr7	107840645	107840908	C	MIR
chr7	108987653	108987914	C	MIR
chr7	110321857	110322125	C	MIR
chr7	111315871	111316137	+	MIRb
chr7	112395891	112396160	+	MIR
chr7	112545962	112546222	+	MIR
chr7	115160634	115160898	C	MIRb
chr7	130815675	130815943	C	MIRb
chr7	131049831	131050091	C	MIRb
chr7	131133678	131133941	C	MIRb
chr7	132414299	132414562	+	MIR
chr7	133476407	133476671	+	MIRb
chr7	140525937	140526197	+	MIRb
chr7	152358989	152359251	C	MIR
chr8	3355286	3355546	+	MIRb
chr8	6196502	6196770	+	MIRb
chr8	6307519	6307779	+	MIR
chr8	9979423	9979686	+	MIR
chr8	10421646	10421907	C	MIRb
chr8	10802318	10802582	C	MIRb
chr8	15151312	15151573	+	MIRb
chr8	15376979	15377240	C	MIRb
chr8	16770489	16770757	+	MIR
chr8	19513192	19513452	C	MIR
chr8	21575894	21576154	+	MIR
chr8	21580324	21580584	C	MIRb
chr8	24339672	24339937	+	MIRb
chr8	24517573	24517839	+	MIR
chr8	26701970	26702237	C	MIRb
chr8	58406573	58406842	C	MIRb
chr8	63104138	63104404	C	MIR
chr8	66741268	66741530	+	MIR
chr8	79636418	79636678	+	MIRb
chr8	85485007	85485268	+	MIR
chr8	85708585	85708846	+	MIRb
chr8	87040007	87040275	C	MIR
chr8	89314286	89314548	+	MIRb
chr8	94218889	94219151	+	MIRb
chr8	94470271	94470539	C	MIRb
chr8	95322083	95322352	C	MIRb
chr8	97096199	97096460	C	MIRb
chr8	98091683	98091950	+	MIRb
chr8	102364734	102364998	C	MIR
chr8	102368548	102368808	C	MIR
chr8	102944262	102944523	C	MIRb
chr8	103030146	103030406	+	MIR
chr8	105454715	105454979	C	MIRb
chr8	108129735	108129997	+	MIR
chr8	108411552	108411814	C	MIR
chr8	110458077	110458337	C	MIRb
chr8	110710687	110710956	C	MIR
chr8	111225562	111225822	+	MIR
chr8	111354868	111355136	+	MIR
chr8	115298783	115299045	C	MIR
chr8	118666141	118666401	C	MIR
chr8	120424739	120425004	+	MIR
chr8	123600888	123601149	C	MIRb
chr8	125841903	125842164	C	MIRb
chr8	126159013	126159279	+	MIRb
chr8	126568510	126568778	+	MIR
chr8	126636941	126637204	+	MIR
chr8	128218841	128219110	+	MIRb
chr8	129638543	129638811	C	MIRb
chr8	130401249	130401511	+	MIRb
chr8	130594142	130594404	+	MIRb
chr8	133047916	133048180	C	MIR
chr8	134130761	134131028	C	MIR
chr8	134249431	134249699	C	MIR
chr8	134654481	134654743	+	MIR
chr8	134721821	134722084	+	MIR
chr8	136426595	136426864	C	MIRb
chr8	137220956	137221222	C	MIR
chr8	139405984	139406244	C	MIR
chr8	145230181	145230449	C	MIR
chr9	4389315	4389578	C	MIRb
chr9	13336174	13336435	+	MIR
chr9	15077774	15078035	C	MIR
chr9	16344626	16344891	+	MIR
chr9	19603778	19604039	+	MIRb
chr9	23846598	23846858	+	MIR
chr9	25413859	25414121	+	MIR
chr9	27573178	27573445	+	MIRb
chr9	32359242	32359511	C	MIR
chr9	32841628	32841889	C	MIRb
chr9	33350197	33350461	+	MIR
chr9	38365889	38366151	C	MIRb
chr9	38448949	38449214	C	MIRb
chr9	69465952	69466218	+	MIR
chr9	71306842	71307105	C	MIR
chr9	71966699	71966962	+	MIRb
chr9	72328170	72328432	C	MIR
chr9	76757730	76757995	C	MIR
chr9	83376508	83376768	C	MIR
chr9	98093258	98093519	C	MIR
chr9	99367625	99367891	+	MIR
chr9	99859004	99859267	C	MIR
chr9	101471504	101471767	C	MIRb
chr9	101816565	101816831	+	MIRb
chr9	104274465	104274725	+	MIRb
chr9	104354762	104355025	C	MIR
chr9	105349209	105349473	C	MIRb
chr9	109270952	109271212	C	MIRb
chr9	109608799	109609060	C	MIRb
chr9	113807937	113808204	C	MIR
chr9	115449362	115449624	C	MIR
chr9	115633108	115633368	+	MIR
chr9	115911215	115911480	C	MIR
chr9	116047520	116047783	C	MIR
chr9	116228219	116228480	C	MIRb
chr9	116780896	116781162	+	MIRb
chr9	117638900	117639160	C	MIRb
chr9	118217915	118218177	+	MIR
chr9	119184671	119184934	+	MIR
chr9	120142152	120142414	+	MIRb
chr9	121779053	121779322	C	MIRb
chr9	121941736	121942001	+	MIR
chr9	122500310	122500576	+	MIRb
chr9	124516177	124516438	+	MIR
chr9	127114847	127115109	C	MIR
chr9	127224816	127225076	+	MIRb
chr9	127786142	127786409	C	MIRm
chr9	129297543	129297805	+	MIR
chr9	132154399	132154660	+	MIR
chrX	10087977	10088239	C	MIRb
chrX	10591096	10591361	C	MIRb
chrX	14628987	14629256	C	MIR
chrX	21360264	21360528	+	MIR
chrX	22075797	22076062	+	MIR
chrX	24879051	24879320	C	MIRb
chrX	25514171	25514432	C	MIRb
chrX	25514466	25514727	+	MIR
chrX	27650610	27650872	C	MIR
chrX	29260014	29260277	+	MIR
chrX	42356173	42356436	+	MIR
chrX	43559112	43559374	C	MIR
chrX	49580363	49580629	+	MIR
chrX	50413053	50413313	C	MIR
chrX	51216312	51216572	C	MIR
chrX	53159826	53160094	+	MIR
chrX	62762570	62762834	C	MIR
chrX	68130589	68130849	C	MIR
chrX	68208589	68208852	C	MIRb
chrX	68581905	68582173	C	MIR
chrX	70155297	70155559	+	MIRb
chrX	70573285	70573545	+	MIR
chrX	73506616	73506885	+	MIR
chrX	74164421	74164683	C	MIRb
chrX	76427879	76428147	C	MIR3
chrX	77833424	77833686	C	MIRb
chrX	79080288	79080555	C	MIR
chrX	81028799	81029062	+	MIRb
chrX	84188271	84188536	+	MIRb
chrX	91289623	91289889	+	MIRb
chrX	94707268	94707532	C	MIRb
chrX	94949096	94949357	C	MIR
chrX	96889177	96889446	+	MIR
chrX	99278705	99278969	+	MIRb
chrX	99487383	99487648	+	MIR
chrX	100059708	100059973	C	MIR
chrX	103369486	103369755	C	MIR
chrX	103526132	103526399	+	MIR
chrX	103981528	103981790	C	MIR
chrX	106789328	106789596	C	MIRb
chrX	108349075	108349335	+	MIR
chrX	109831535	109831802	C	MIR
chrX	110015105	110015366	C	MIR
chrX	111992127	111992396	C	MIR
chrX	113513563	113513830	C	MIR
chrX	113818925	113819192	C	MIR
chrX	116909194	116909460	C	MIR
chrX	117693748	117694013	+	MIR
chrX	118346104	118346371	C	MIR
chrX	121821559	121821826	C	MIR
chrX	124814376	124814642	+	MIR
chrX	127536775	127537039	+	MIRb
chrX	127665384	127665645	C	MIRb
chrX	129873771	129874033	+	MIRb
chrX	131988849	131989114	C	MIR
chrX	132811666	132811928	+	MIR
chrX	133266593	133266861	+	MIRb
chrX	134202176	134202438	C	MIRb
chrX	137801310	137801570	+	MIR
chrX	137945755	137946021	C	MIRb
chrX	138075017	138075278	+	MIR
chrX	139133630	139133890	+	MIR
chrX	141169506	141169767	C	MIRb
chrX	141484780	141485041	C	MIRb
chrX	141665251	141665511	+	MIR
chrX	142285861	142286124	C	MIR
chrX	143401465	143401727	+	MIR
chrX	149335112	149335374	+	MIR
chrX	149572593	149572861	+	MIRb
chrY	4222504	4222770	C	MIR
chrY	25939033	25939294	+	MIRb
