# Supplementary material for: Repetitive Elements May Comprise Over Two-Thirds of the Human Genome
Source: PLoS Genet. 2011 Dec 1;7(12):e1002384. doi: 10.1371/journal.pgen.1002384 (PMC3228813; doi:10.1371/journal.pgen.1002384)
Supplement: Table S4 — Summary of false positive estimates for Alu ESPs. (XLSX) [file pgen.1002384.s006.xlsx]

## Sheet: Sheet1
	Length
Supplementary Table S4. False positive estimates for Alu ESPs.
	24	25	26	27	28	29	30-35	35-40	40-45	45-50	50-75	75-100	100-150	150-200	>200
Cumulative True Positive	0.994041	0.993833	0.993641	0.993442	0.993246	0.993031	0.992827	0.991727	0.99045	0.988965	0.987283	0.976051	0.960739	0.891387	0.833214
Cumulative False Positive	0.221701	0.152665	0.109282	0.0771659	0.0522172	0.0346122	0.0223408	0.00333625	0.00154518	0.00116744	0.000710254	0	0	0	0
Expected Multiple	0.782965	0.852593	0.896419	0.928926	0.954228	0.972163	0.984723	1.00498	1.00808	1.00998	1.01216	1.02454	1.04087	1.12185	1.20017
Number of Regions	158948	110868	91556	78601	66581	55076	134616	33544	10216	4552	4693	111	17	8	8
Number of Nucleotides	3814752	2771700	2380456	2122227	1864268	1597204	4231681	1224440	425267	213077	258603	9102	1970	1340	3204	20919291
Expected Nucleotides	2.98682e+06	2.36313e+06	2.13389e+06	1.97139e+06	1.77894e+06	1.55274e+06	4.16703e+06	1.23053e+06	428704	215203	261748	9325.33	2050.51	1503.28	3845.35	1.91069e+07
