# Supplementary material for: Repetitive Elements May Comprise Over Two-Thirds of the Human Genome
Source: PLoS Genet. 2011 Dec 1;7(12):e1002384. doi: 10.1371/journal.pgen.1002384 (PMC3228813; doi:10.1371/journal.pgen.1002384)
Supplement: Table S5 — Summary of false positive estimates for MIR ESPs. (XLSX) [file pgen.1002384.s007.xlsx]

## Sheet: Sheet1
	Length
Supplementary Table S5. False positive estimates for MIR ESPs.
	24	25	26	27	28	29	30-35	35-40	40-45	45-50	50-75	75-100	100-150	150-200	>200
Cumulative True Positive	0.68958	0.677211	0.667587	0.658232	0.648927	0.639314	0.629742	0.581287	0.53995	0.502899	0.466554	0.309838	0.198182	0.0707534	0.018112
Cumulative False Positive	0.654181	0.510296	0.418316	0.343974	0.281981	0.232178	0.193099	0.0994273	0.0713259	0.0512385	0.0307644	0.00199714	0.000148853	0	0
Expected Multiple	0.501492	0.710149	0.843534	0.951341	1.04124	1.11346	1.17013	1.30597	1.34672	1.37585	1.40555	1.44726	1.44994	1.45016	1.45016
Number of Regions	1548720	985078	806638	680536	558714	451641	1204206	418935	255630	220006	351591	32370	4132	121	50
Number of Nucleotides	37169280	24626950	20972588	18374472	15643992	13097589	37965300	15379018	10710946	10330072	20033984	2673151	458949	20018	16240
Expected Nucleotides	1.86401e+07	1.74888e+07	1.76911e+07	1.74804e+07	1.62892e+07	1.45837e+07	4.44245e+07	2.00846e+07	1.44247e+07	1.42127e+07	2.81587e+07	3.86875e+06	665450	29029.3	23550.6
