# Supplementary material for: Repetitive Elements May Comprise Over Two-Thirds of the Human Genome
Source: PLoS Genet. 2011 Dec 1;7(12):e1002384. doi: 10.1371/journal.pgen.1002384 (PMC3228813; doi:10.1371/journal.pgen.1002384)
Supplement: Table S6 — Summary of de novo P-clouds analysis of the entire human genome, with length-dependent false positive estimates and expected true positives. (XLSX) [file pgen.1002384.s008.xlsx]

## Sheet: Sheet1
Supplementary Table S6. P-Clouds annotated repetitive elements with FP probability from simulation
Element length	# found	# bp found		# FPs elements	# FP bps	FP % (bps)		Expected TP bps
24	1540811	36979464		1665253	39966072	0.0140165		0
25	993044	24826100		945586	23639650	0.00829068		1186450
26	881399	22916374		865231	22496006	0.00788959		420368
27	825451	22287177		836083	22574241	0.00791703		0
28	787224	22042272		821025	22988700	0.00806238		0
29	751018	21779522		821830	23833070	0.00835851		0
30	727851	21835530		793394	23801820	0.00834755		0
31	682750	21165250		715588	22183228	0.0077799		0
32	628095	20099040		612794	19609408	0.00687723		489632
33	565161	18650313		499697	16490001	0.00578322		2160312
34	497761	16923874		389858	13255172	0.00464873		3668702
35	457350	16007250		316081	11062835	0.00387985		4944415
36	423290	15238440		255503	9198108	0.00322588		6040332
37	393296	14551952		204800	7577600	0.00265755		6974352
38	364685	13858030		163553	6215014	0.00217967		7643016
39	336704	13131456		130423	5086497	0.00178389		8044959
40	311753	12470120		102848	4113920	0.0014428		8356200
41	295824	12128784		85180	3492380	0.00122482		8636404
42	281523	11823966		71551	3005142	0.00105394		8818824
43	270996	11652828		62593	2691499	0.000943938		8961329
44	263520	11594880		56686	2494184	0.000874737		9100696
45	257295	11578275		52265	2351925	0.000824845		9226350
46	252685	11623510		50285	2313110	0.000811232		9310400
47	250143	11756721		48900	2298300	0.000806038		9458421
48	250022	12001056		48853	2344944	0.000822397		9656112
49	245822	12045278		48432	2373168	0.000832295		9672110
50	240366	12018300		48160	2408000	0.000844511		9610300
51	235347	12002697		48049	2450499	0.000859416		9552198
52	230137	11967124		47120	2450240	0.000859325		9516884
53	224463	11896539		46521	2465613	0.000864717		9430926
54	217196	11728584		44697	2413638	0.000846489		9314946
55	211485	11631675		42576	2341680	0.000821252		9289995
56	204176	11433856		40368	2260608	0.000792819		9173248
57	197740	11271180		37541	2139837	0.000750464		9131343
58	189714	11003412		35451	2056158	0.000721117		8947254
59	184183	10866797		33050	1949950	0.000683868		8916847
60	177196	10631760		30291	1817460	0.000637403		8814300
61	170145	10378845		27022	1648342	0.000578091		8730503
62	165325	10250150		24210	1501020	0.000526424		8749130
63	159382	10041066		21480	1353240	0.000474596		8687826
64	153547	9827008		18778	1201792	0.000421481		8625216
65	147752	9603880		16562	1076530	0.000377551		8527350
66	143555	9474630		14318	944988	0.000331417		8529642
67	138425	9274475		12391	830197	0.000291159		8444278
68	134792	9165856		10658	724744	0.000254175		8441112
69	130070	8974830		9322	643218	0.000225583		8331612
70	125956	8816920		8288	580160	0.000203468		8236760
71	122398	8690258		7216	512336	0.000179682		8177922
72	118710	8547120		6489	467208	0.000163855		8079912
73	115057	8399161		6164	449972	0.00015781		7949189
74	111954	8284596		5592	413808	0.000145127		7870788
75	109448	8208600		5122	384150	0.000134726		7824450
76	106208	8071808		4808	365408	0.000128153		7706400
77	103251	7950327		4370	336490	0.000118011		7613837
78	100313	7824414		4222	329316	0.000115495		7495098
79	97325	7688675		3812	301148	0.000105616		7387527
80	94540	7563200		3630	290400	0.000101846		7272800
81	92872	7522632		3443	278883	9.78073e-05		7243749
82	89903	7372046		3367	276094	9.68291e-05		7095952
83	86853	7208799		3039	252237	8.84622e-05		6956562
84	85011	7140924		2964	248976	8.73186e-05		6891948
85	83283	7079055		2676	227460	7.97727e-05		6851595
86	80473	6920678		2503	215258	7.54933e-05		6705420
87	78057	6790959		2299	200013	7.01467e-05		6590946
88	75937	6682456		2165	190520	6.68174e-05		6491936
89	74265	6609585		1915	170435	5.97734e-05		6439150
90	72230	6500700		1863	167670	5.88037e-05		6333030
91	70183	6386653		1684	153244	5.37443e-05		6233409
92	68924	6341008		1585	145820	5.11406e-05		6195188
93	66632	6196776		1411	131223	4.60213e-05		6065553
94	65170	6125980		1167	109698	3.84723e-05		6016282
95	63140	5998300		1094	103930	3.64494e-05		5894370
96	61995	5951520		966	92736	3.25235e-05		5858784
97	60564	5874708		898	87106	3.0549e-05		5787602
98	58707	5753286		825	80850	2.8355e-05		5672436
99	57175	5660325		661	65439	2.29502e-05		5594886
100	56093	5609300		575	57500	2.01659e-05		5551800
101	54110	5465110		631	63731	2.23511e-05		5401379
102	53703	5477706		481	49062	1.72066e-05		5428644
103	52261	5382883		498	51294	1.79894e-05		5331589
104	50726	5275504		473	49192	1.72522e-05		5226312
105	49613	5209365		422	44310	1.554e-05		5165055
106	48349	5124994		333	35298	1.23794e-05		5089696
107	47176	5047832		348	37236	1.30591e-05		5010596
108	46377	5008716		337	36396	1.27645e-05		4972320
109	45114	4917426		336	36624	1.28444e-05		4880802
110	44112	4852320		271	29810	1.04547e-05		4822510
111	43096	4783656		277	30747	1.07833e-05		4752909
112	42172	4723264		247	27664	9.70206e-06		4695600
113	41188	4654244		228	25764	9.03571e-06		4628480
114	40471	4613694		220	25080	8.79582e-06		4588614
115	39334	4523410		223	25645	8.99398e-06		4497765
116	38260	4438160		174	20184	7.07875e-06		4417976
117	37252	4358484		197	23049	8.08353e-06		4335435
118	36738	4335084		176	20768	7.28356e-06		4314316
119	35796	4259724		136	16184	5.6759e-06		4243540
120	35142	4217040		118	14160	4.96606e-06		4202880
121	34222	4140862		117	14157	4.96501e-06		4126705
122	33341	4067602		98	11956	4.1931e-06		4055646
123	32903	4047069		95	11685	4.09805e-06		4035384
124	32025	3971100		81	10044	3.52254e-06		3961056
125	30810	3851250		77	9625	3.37559e-06		3841625
126	30585	3853710		73	9198	3.22584e-06		3844512
127	29566	3754882		64	8128	2.85058e-06		3746754
128	29158	3732224		64	8192	2.87302e-06		3724032
129	28507	3677403		57	7353	2.57878e-06		3670050
130	28172	3662360		47	6110	2.14284e-06		3656250
131	27499	3602369		47	6157	2.15933e-06		3596212
132	27222	3593304		40	5280	1.85175e-06		3588024
133	26318	3500294		33	4389	1.53927e-06		3495905
134	25931	3474754		38	5092	1.78582e-06		3469662
135	25321	3418335		22	2970	1.04161e-06		3415365
136	24703	3359608		29	3944	1.3832e-06		3355664
137	24260	3323620		34	4658	1.63361e-06		3318962
138	23897	3297786		21	2898	1.01636e-06		3294888
139	23129	3214931		17	2363	8.28729e-07		3212568
140	23023	3223220		21	2940	1.03109e-06		3220280
141	22654	3194214		17	2397	8.40654e-07		3191817
142	22266	3161772		20	2840	9.96018e-07		3158932
143	21617	3091231		19	2717	9.52881e-07		3088514
144	21347	3073968		16	2304	8.08037e-07		3071664
145	20896	3029920		20	2900	1.01706e-06		3027020
146	20608	3008768		11	1606	5.63241e-07		3007162
147	20061	2948967		8	1176	4.12436e-07		2947791
148	19711	2917228		16	2368	8.30483e-07		2914860
149	19592	2919208		14	2086	7.31583e-07		2917122
150	19199	2879850		9	1350	4.73459e-07		2878500
151	18742	2830042		13	1963	6.88445e-07		2828079
152	18558	2820816		13	1976	6.93004e-07		2818840
153	18381	2812293		9	1377	4.82929e-07		2810916
154	17854	2749516		4	616	2.16038e-07		2748900
155	17509	2713895		6	930	3.26161e-07		2712965
156	17139	2673684		6	936	3.28265e-07		2672748
157	16916	2655812		2	314	1.10123e-07		2655498
158	16526	2611108		4	632	2.21649e-07		2610476
159	16078	2556402		4	636	2.23052e-07		2555766
160	16065	2570400		4	640	2.24455e-07		2569760
161	15656	2520616		5	805	2.82322e-07		2519811
162	15611	2528982		4	648	2.27261e-07		2528334
163	15135	2467005		2	326	1.14332e-07		2466679
164	15235	2498540		2	328	1.15033e-07		2498212
165	14641	2415765		4	660	2.31469e-07		2415105
166	14522	2410652		1	166	5.8218e-08		2410486
167	14240	2378080		2	334	1.17137e-07		2377746
168	13855	2327640		1	168	5.89194e-08		2327472
169	13759	2325271		2	338	1.1854e-07		2324933
170	13725	2333250		1	170	5.96208e-08		2333080
171	13282	2271222		1	171	5.99715e-08		2271051
172	13165	2264380		2	344	1.20644e-07		2264036
173	13019	2252287		2	346	1.21346e-07		2251941
174	12521	2178654		3	522	1.83071e-07		2178132
175	12677	2218475		1	175	6.13744e-08		2218300
176	12383	2179408		2	352	1.2345e-07		2179056
177	12219	2162763		1	177	6.20758e-08		2162586
178	11928	2123184		4	712	2.49706e-07		2122472
179	11662	2087498		1	179	6.27772e-08		2087319
180	11530	2075400		1	180	6.31279e-08		2075220
181	11271	2040051		2	362	1.26957e-07		2039689
182	11207	2039674		2	364	1.27659e-07		2039310
183	11036	2019588		1	183	6.41801e-08		2019405
184	10843	1995112		2	368	1.29062e-07		1994744
185	10819	2001515		1	185	6.48815e-08		2001330
186	10549	1962114		2	372	1.30464e-07		1961742
187	10324	1930588		2	374	1.31166e-07		1930214
188	10150	1908200		1	188	6.59336e-08		1908012
189	10034	1896426		1	189	6.62843e-08		1896237
190	10009	1901710		1	190	6.6635e-08		1901520
191	9836	1878676		1	191	6.69857e-08		1878485
192	9566	1836672		1	192	6.73365e-08		1836480
193	9598	1852414		1	193	6.76872e-08		1852221
194	9291	1802454		1	194	6.80379e-08		1802260
195	9552	1862640		1	195	6.83886e-08		1862445
196	9171	1797516		1	196	6.87393e-08		1797320
197	9008	1774576		1	197	6.909e-08		1774379
198	8816	1745568		1	198	6.94407e-08		1745370
199	8650	1721350		1	199	6.97914e-08		1721151
200	8659	1731800		1	200	7.01421e-08		1731600
201	8383	1684983		1	201	7.04929e-08		1684782
202	8417	1700234		1	202	7.08436e-08		1700032
203	8176	1659728		1	203	7.11943e-08		1659525
204	8118	1656072		1	204	7.1545e-08		1655868
205	8155	1671775		1	205	7.18957e-08		1671570
206	7969	1641614		1	206	7.22464e-08		1641408
207	8015	1659105		1	207	7.25971e-08		1658898
208	7630	1587040		1	208	7.29478e-08		1586832
209	7712	1611808		1	209	7.32985e-08		1611599
210	7436	1561560		1	210	7.36492e-08		1561350
211	7270	1533970		1	211	7.4e-08		1533759
212	7417	1572404		1	212	7.43507e-08		1572192
213	7153	1523589		1	213	7.47014e-08		1523376
214	7118	1523252		1	214	7.50521e-08		1523038
215	7080	1522200		1	215	7.54028e-08		1521985
216	7050	1522800		0	0	0		1522800
217	6844	1485148		0	0	0		1485148
218	6639	1447302		0	0	0		1447302
219	6762	1480878		0	0	0		1480878
220	6689	1471580		0	0	0		1471580
221	6606	1459926		0	0	0		1459926
222	6409	1422798		0	0	0		1422798
223	6320	1409360		0	0	0		1409360
224	6318	1415232		0	0	0		1415232
225	6226	1400850		0	0	0		1400850
226	6278	1418828		0	0	0		1418828
227	6117	1388559		0	0	0		1388559
228	6157	1403796		0	0	0		1403796
229	5730	1312170		0	0	0		1312170
230	5854	1346420		0	0	0		1346420
231	5935	1370985		0	0	0		1370985
232	5810	1347920		0	0	0		1347920
233	5749	1339517		0	0	0		1339517
234	5554	1299636		0	0	0		1299636
235	5715	1343025		0	0	0		1343025
236	5552	1310272		0	0	0		1310272
237	5328	1262736		0	0	0		1262736
238	5177	1232126		0	0	0		1232126
239	5263	1257857		0	0	0		1257857
240	5220	1252800		0	0	0		1252800
241	5230	1260430		0	0	0		1260430
242	5049	1221858		0	0	0		1221858
243	4969	1207467		0	0	0		1207467
244	4905	1196820		0	0	0		1196820
245	4866	1192170		0	0	0		1192170
246	4821	1185966		0	0	0		1185966
247	4823	1191281		0	0	0		1191281
248	4650	1153200		0	0	0		1153200
249	4789	1192461		0	0	0		1192461
250	4649	1162250		0	0	0		1162250
251	4561	1144811		0	0	0		1144811
252	4568	1151136		0	0	0		1151136
253	4522	1144066		0	0	0		1144066
254	4502	1143508		0	0	0		1143508
255	4373	1115115		0	0	0		1115115
256	4529	1159424		0	0	0		1159424
257	4235	1088395		0	0	0		1088395
258	4325	1115850		0	0	0		1115850
259	4248	1100232		0	0	0		1100232
260	4337	1127620		0	0	0		1127620
261	4156	1084716		0	0	0		1084716
262	4020	1053240		0	0	0		1053240
263	4038	1061994		0	0	0		1061994
264	4054	1070256		0	0	0		1070256
265	4067	1077755		0	0	0		1077755
266	4070	1082620		0	0	0		1082620
267	4076	1088292		0	0	0		1088292
268	3954	1059672		0	0	0		1059672
269	3982	1071158		0	0	0		1071158
270	3847	1038690		0	0	0		1038690
271	3879	1051209		0	0	0		1051209
272	3768	1024896		0	0	0		1024896
273	3744	1022112		0	0	0		1022112
274	3811	1044214		0	0	0		1044214
275	3642	1001550		0	0	0		1001550
276	3716	1025616		0	0	0		1025616
277	3623	1003571		0	0	0		1003571
278	3684	1024152		0	0	0		1024152
279	3614	1008306		0	0	0		1008306
280	3644	1020320		0	0	0		1020320
281	3638	1022278		0	0	0		1022278
282	3610	1018020		0	0	0		1018020
283	3589	1015687		0	0	0		1015687
284	3525	1001100		0	0	0		1001100
285	3609	1028565		0	0	0		1028565
286	3607	1031602		0	0	0		1031602
287	3527	1012249		0	0	0		1012249
288	3646	1050048		0	0	0		1050048
289	3524	1018436		0	0	0		1018436
290	3647	1057630		0	0	0		1057630
291	3606	1049346		0	0	0		1049346
292	3564	1040688		0	0	0		1040688
293	3700	1084100		0	0	0		1084100
294	3616	1063104		0	0	0		1063104
295	3586	1057870		0	0	0		1057870
296	3690	1092240		0	0	0		1092240
297	3689	1095633		0	0	0		1095633
298	3665	1092170		0	0	0		1092170
299	3828	1144572		0	0	0		1144572
300	3885	1165500		0	0	0		1165500
301	3942	1186542		0	0	0		1186542
302	3934	1188068		0	0	0		1188068
303	4168	1262904		0	0	0		1262904
304	4199	1276496		0	0	0		1276496
305	4427	1350235		0	0	0		1350235
306	4646	1421676		0	0	0		1421676
307	4525	1389175		0	0	0		1389175
308	4690	1444520		0	0	0		1444520
309	4875	1506375		0	0	0		1506375
310	5048	1564880		0	0	0		1564880
311	5194	1615334		0	0	0		1615334
312	5391	1681992		0	0	0		1681992
313	5507	1723691		0	0	0		1723691
314	5917	1857938		0	0	0		1857938
315	6202	1953630		0	0	0		1953630
316	6188	1955408		0	0	0		1955408
317	6261	1984737		0	0	0		1984737
318	6420	2041560		0	0	0		2041560
319	6528	2082432		0	0	0		2082432
320	6498	2079360		0	0	0		2079360
321	6698	2150058		0	0	0		2150058
322	6774	2181228		0	0	0		2181228
323	6722	2171206		0	0	0		2171206
324	6761	2190564		0	0	0		2190564
325	6595	2143375		0	0	0		2143375
326	6702	2184852		0	0	0		2184852
327	6747	2206269		0	0	0		2206269
328	6578	2157584		0	0	0		2157584
329	6674	2195746		0	0	0		2195746
330	6720	2217600		0	0	0		2217600
331	6411	2122041		0	0	0		2122041
332	6604	2192528		0	0	0		2192528
333	6514	2169162		0	0	0		2169162
334	6549	2187366		0	0	0		2187366
335	6555	2195925		0	0	0		2195925
336	6563	2205168		0	0	0		2205168
337	6599	2223863		0	0	0		2223863
338	6764	2286232		0	0	0		2286232
339	6743	2285877		0	0	0		2285877
340	6803	2313020		0	0	0		2313020
341	6807	2321187		0	0	0		2321187
342	6863	2347146		0	0	0		2347146
343	6854	2350922		0	0	0		2350922
344	6945	2389080		0	0	0		2389080
345	6920	2387400		0	0	0		2387400
346	6802	2353492		0	0	0		2353492
347	6694	2322818		0	0	0		2322818
348	6814	2371272		0	0	0		2371272
349	6742	2352958		0	0	0		2352958
350	6732	2356200		0	0	0		2356200
351	6650	2334150		0	0	0		2334150
352	6655	2342560		0	0	0		2342560
353	6537	2307561		0	0	0		2307561
354	6422	2273388		0	0	0		2273388
355	6566	2330930		0	0	0		2330930
356	6467	2302252		0	0	0		2302252
357	6517	2326569		0	0	0		2326569
358	6368	2279744		0	0	0		2279744
359	6279	2254161		0	0	0		2254161
360	6278	2260080		0	0	0		2260080
361	6291	2271051		0	0	0		2271051
362	6116	2213992		0	0	0		2213992
363	6108	2217204		0	0	0		2217204
364	6055	2204020		0	0	0		2204020
365	6010	2193650		0	0	0		2193650
366	5881	2152446		0	0	0		2152446
367	5947	2182549		0	0	0		2182549
368	5839	2148752		0	0	0		2148752
369	5713	2108097		0	0	0		2108097
370	5670	2097900		0	0	0		2097900
371	5729	2125459		0	0	0		2125459
372	5543	2061996		0	0	0		2061996
373	5682	2119386		0	0	0		2119386
374	5429	2030446		0	0	0		2030446
375	5450	2043750		0	0	0		2043750
376	5369	2018744		0	0	0		2018744
377	5318	2004886		0	0	0		2004886
378	5253	1985634		0	0	0		1985634
379	5167	1958293		0	0	0		1958293
380	5229	1987020		0	0	0		1987020
381	5088	1938528		0	0	0		1938528
382	4929	1882878		0	0	0		1882878
383	4891	1873253		0	0	0		1873253
384	4835	1856640		0	0	0		1856640
385	4850	1867250		0	0	0		1867250
386	4857	1874802		0	0	0		1874802
387	4735	1832445		0	0	0		1832445
388	4725	1833300		0	0	0		1833300
389	4596	1787844		0	0	0		1787844
390	4661	1817790		0	0	0		1817790
391	4491	1755981		0	0	0		1755981
392	4453	1745576		0	0	0		1745576
393	4314	1695402		0	0	0		1695402
394	4389	1729266		0	0	0		1729266
395	4354	1719830		0	0	0		1719830
396	4261	1687356		0	0	0		1687356
397	4160	1651520		0	0	0		1651520
398	4118	1638964		0	0	0		1638964
399	4115	1641885		0	0	0		1641885
400	4015	1606000		0	0	0		1606000
401	4027	1614827		0	0	0		1614827
402	3941	1584282		0	0	0		1584282
403	3978	1603134		0	0	0		1603134
404	3843	1552572		0	0	0		1552572
405	3777	1529685		0	0	0		1529685
406	3790	1538740		0	0	0		1538740
407	3643	1482701		0	0	0		1482701
408	3741	1526328		0	0	0		1526328
409	3584	1465856		0	0	0		1465856
410	3569	1463290		0	0	0		1463290
411	3546	1457406		0	0	0		1457406
412	3599	1482788		0	0	0		1482788
413	3479	1436827		0	0	0		1436827
414	3540	1465560		0	0	0		1465560
415	3427	1422205		0	0	0		1422205
416	3456	1437696		0	0	0		1437696
417	3382	1410294		0	0	0		1410294
418	3328	1391104		0	0	0		1391104
419	3181	1332839		0	0	0		1332839
420	3181	1336020		0	0	0		1336020
421	3153	1327413		0	0	0		1327413
422	3061	1291742		0	0	0		1291742
423	3064	1296072		0	0	0		1296072
424	3044	1290656		0	0	0		1290656
425	2931	1245675		0	0	0		1245675
426	3012	1283112		0	0	0		1283112
427	2939	1254953		0	0	0		1254953
428	2770	1185560		0	0	0		1185560
429	2795	1199055		0	0	0		1199055
430	2753	1183790		0	0	0		1183790
431	2776	1196456		0	0	0		1196456
432	2723	1176336		0	0	0		1176336
433	2824	1222792		0	0	0		1222792
434	2687	1166158		0	0	0		1166158
435	2876	1251060		0	0	0		1251060
436	2649	1154964		0	0	0		1154964
437	2541	1110417		0	0	0		1110417
438	2568	1124784		0	0	0		1124784
439	2465	1082135		0	0	0		1082135
440	2509	1103960		0	0	0		1103960
441	2552	1125432		0	0	0		1125432
442	2532	1119144		0	0	0		1119144
443	2385	1056555		0	0	0		1056555
444	2506	1112664		0	0	0		1112664
445	2386	1061770		0	0	0		1061770
446	2381	1061926		0	0	0		1061926
447	2444	1092468		0	0	0		1092468
448	2280	1021440		0	0	0		1021440
449	2328	1045272		0	0	0		1045272
450	2244	1009800		0	0	0		1009800
451	2347	1058497		0	0	0		1058497
452	2184	987168		0	0	0		987168
453	2219	1005207		0	0	0		1005207
454	2190	994260		0	0	0		994260
455	2192	997360		0	0	0		997360
456	2160	984960		0	0	0		984960
457	2117	967469		0	0	0		967469
458	2171	994318		0	0	0		994318
459	2102	964818		0	0	0		964818
460	2098	965080		0	0	0		965080
461	2031	936291		0	0	0		936291
462	2005	926310		0	0	0		926310
463	2053	950539		0	0	0		950539
464	1944	902016		0	0	0		902016
465	1927	896055		0	0	0		896055
466	1906	888196		0	0	0		888196
467	1917	895239		0	0	0		895239
468	1916	896688		0	0	0		896688
469	1868	876092		0	0	0		876092
470	1957	919790		0	0	0		919790
471	1864	877944		0	0	0		877944
472	1793	846296		0	0	0		846296
473	1805	853765		0	0	0		853765
474	1867	884958		0	0	0		884958
475	1865	885875		0	0	0		885875
476	1824	868224		0	0	0		868224
477	1810	863370		0	0	0		863370
478	1709	816902		0	0	0		816902
479	1782	853578		0	0	0		853578
480	1698	815040		0	0	0		815040
481	1647	792207		0	0	0		792207
482	1781	858442		0	0	0		858442
483	1716	828828		0	0	0		828828
484	1725	834900		0	0	0		834900
485	1679	814315		0	0	0		814315
486	1627	790722		0	0	0		790722
487	1688	822056		0	0	0		822056
488	1657	808616		0	0	0		808616
489	1603	783867		0	0	0		783867
490	1654	810460		0	0	0		810460
491	1527	749757		0	0	0		749757
492	1554	764568		0	0	0		764568
493	1521	749853		0	0	0		749853
494	1524	752856		0	0	0		752856
495	1554	769230		0	0	0		769230
496	1492	740032		0	0	0		740032
497	1641	815577		0	0	0		815577
498	1593	793314		0	0	0		793314
499	1597	796903		0	0	0		796903
500	1450	725000		0	0	0		725000
501	1415	708915		0	0	0		708915
502	1556	781112		0	0	0		781112
503	1519	764057		0	0	0		764057
504	1448	729792		0	0	0		729792
505	1394	703970		0	0	0		703970
506	1484	750904		0	0	0		750904
507	1348	683436		0	0	0		683436
508	1353	687324		0	0	0		687324
509	1463	744667		0	0	0		744667
510	1386	706860		0	0	0		706860
511	1335	682185		0	0	0		682185
512	1297	664064		0	0	0		664064
513	1370	702810		0	0	0		702810
514	1316	676424		0	0	0		676424
515	1351	695765		0	0	0		695765
516	1282	661512		0	0	0		661512
517	1345	695365		0	0	0		695365
518	1306	676508		0	0	0		676508
519	1331	690789		0	0	0		690789
520	1236	642720		0	0	0		642720
521	1303	678863		0	0	0		678863
522	1267	661374		0	0	0		661374
523	1224	640152		0	0	0		640152
524	1246	652904		0	0	0		652904
525	1257	659925		0	0	0		659925
526	1221	642246		0	0	0		642246
527	1240	653480		0	0	0		653480
528	1212	639936		0	0	0		639936
529	1135	600415		0	0	0		600415
530	1236	655080		0	0	0		655080
531	1132	601092		0	0	0		601092
532	1129	600628		0	0	0		600628
533	1246	664118		0	0	0		664118
534	1148	613032		0	0	0		613032
535	1158	619530		0	0	0		619530
536	1167	625512		0	0	0		625512
537	1137	610569		0	0	0		610569
538	1136	611168		0	0	0		611168
539	1140	614460		0	0	0		614460
540	1065	575100		0	0	0		575100
541	1149	621609		0	0	0		621609
542	1093	592406		0	0	0		592406
543	997	541371		0	0	0		541371
544	1058	575552		0	0	0		575552
545	1066	580970		0	0	0		580970
546	1066	582036		0	0	0		582036
547	1024	560128		0	0	0		560128
548	1060	580880		0	0	0		580880
549	1093	600057		0	0	0		600057
550	1067	586850		0	0	0		586850
551	1037	571387		0	0	0		571387
552	1033	570216		0	0	0		570216
553	981	542493		0	0	0		542493
554	1024	567296		0	0	0		567296
555	1035	574425		0	0	0		574425
556	1014	563784		0	0	0		563784
557	987	549759		0	0	0		549759
558	933	520614		0	0	0		520614
559	1021	570739		0	0	0		570739
560	956	535360		0	0	0		535360
561	964	540804		0	0	0		540804
562	980	550760		0	0	0		550760
563	933	525279		0	0	0		525279
564	939	529596		0	0	0		529596
565	903	510195		0	0	0		510195
566	899	508834		0	0	0		508834
567	924	523908		0	0	0		523908
568	978	555504		0	0	0		555504
569	896	509824		0	0	0		509824
570	916	522120		0	0	0		522120
571	923	527033		0	0	0		527033
572	898	513656		0	0	0		513656
573	820	469860		0	0	0		469860
574	910	522340		0	0	0		522340
575	872	501400		0	0	0		501400
576	882	508032		0	0	0		508032
577	852	491604		0	0	0		491604
578	862	498236		0	0	0		498236
579	839	485781		0	0	0		485781
580	876	508080		0	0	0		508080
581	838	486878		0	0	0		486878
582	851	495282		0	0	0		495282
583	816	475728		0	0	0		475728
584	816	476544		0	0	0		476544
585	820	479700		0	0	0		479700
586	802	469972		0	0	0		469972
587	844	495428		0	0	0		495428
588	817	480396		0	0	0		480396
589	832	490048		0	0	0		490048
590	823	485570		0	0	0		485570
591	783	462753		0	0	0		462753
592	854	505568		0	0	0		505568
593	819	485667		0	0	0		485667
594	796	472824		0	0	0		472824
595	790	470050		0	0	0		470050
596	793	472628		0	0	0		472628
597	810	483570		0	0	0		483570
598	751	449098		0	0	0		449098
599	786	470814		0	0	0		470814
600	770	462000		0	0	0		462000
601	752	451952		0	0	0		451952
602	791	476182		0	0	0		476182
603	756	455868		0	0	0		455868
604	756	456624		0	0	0		456624
605	787	476135		0	0	0		476135
606	802	486012		0	0	0		486012
607	696	422472		0	0	0		422472
608	776	471808		0	0	0		471808
609	765	465885		0	0	0		465885
610	800	488000		0	0	0		488000
611	793	484523		0	0	0		484523
612	814	498168		0	0	0		498168
613	767	470171		0	0	0		470171
614	759	466026		0	0	0		466026
615	835	513525		0	0	0		513525
616	815	502040		0	0	0		502040
617	760	468920		0	0	0		468920
618	788	486984		0	0	0		486984
619	778	481582		0	0	0		481582
620	796	493520		0	0	0		493520
621	836	519156		0	0	0		519156
622	807	501954		0	0	0		501954
623	791	492793		0	0	0		492793
624	807	503568		0	0	0		503568
625	776	485000		0	0	0		485000
626	813	508938		0	0	0		508938
627	813	509751		0	0	0		509751
628	834	523752		0	0	0		523752
629	814	512006		0	0	0		512006
630	805	507150		0	0	0		507150
631	813	513003		0	0	0		513003
632	812	513184		0	0	0		513184
633	802	507666		0	0	0		507666
634	788	499592		0	0	0		499592
635	835	530225		0	0	0		530225
636	784	498624		0	0	0		498624
637	813	517881		0	0	0		517881
638	783	499554		0	0	0		499554
639	856	546984		0	0	0		546984
640	796	509440		0	0	0		509440
641	811	519851		0	0	0		519851
642	865	555330		0	0	0		555330
643	816	524688		0	0	0		524688
644	823	530012		0	0	0		530012
645	823	530835		0	0	0		530835
646	812	524552		0	0	0		524552
647	814	526658		0	0	0		526658
648	829	537192		0	0	0		537192
649	868	563332		0	0	0		563332
650	815	529750		0	0	0		529750
651	782	509082		0	0	0		509082
652	880	573760		0	0	0		573760
653	829	541337		0	0	0		541337
654	808	528432		0	0	0		528432
655	775	507625		0	0	0		507625
656	824	540544		0	0	0		540544
657	788	517716		0	0	0		517716
658	794	522452		0	0	0		522452
659	799	526541		0	0	0		526541
660	801	528660		0	0	0		528660
661	823	544003		0	0	0		544003
662	794	525628		0	0	0		525628
663	785	520455		0	0	0		520455
664	791	525224		0	0	0		525224
665	787	523355		0	0	0		523355
666	784	522144		0	0	0		522144
667	829	552943		0	0	0		552943
668	811	541748		0	0	0		541748
669	789	527841		0	0	0		527841
670	749	501830		0	0	0		501830
671	767	514657		0	0	0		514657
672	809	543648		0	0	0		543648
673	779	524267		0	0	0		524267
674	799	538526		0	0	0		538526
675	744	502200		0	0	0		502200
676	782	528632		0	0	0		528632
677	786	532122		0	0	0		532122
678	790	535620		0	0	0		535620
679	705	478695		0	0	0		478695
680	755	513400		0	0	0		513400
681	715	486915		0	0	0		486915
682	760	518320		0	0	0		518320
683	763	521129		0	0	0		521129
684	736	503424		0	0	0		503424
685	751	514435		0	0	0		514435
686	729	500094		0	0	0		500094
687	709	487083		0	0	0		487083
688	697	479536		0	0	0		479536
689	691	476099		0	0	0		476099
690	651	449190		0	0	0		449190
691	642	443622		0	0	0		443622
692	716	495472		0	0	0		495472
693	761	527373		0	0	0		527373
694	711	493434		0	0	0		493434
695	712	494840		0	0	0		494840
696	688	478848		0	0	0		478848
697	712	496264		0	0	0		496264
698	659	459982		0	0	0		459982
699	639	446661		0	0	0		446661
700	655	458500		0	0	0		458500
701	640	448640		0	0	0		448640
702	639	448578		0	0	0		448578
703	629	442187		0	0	0		442187
704	637	448448		0	0	0		448448
705	680	479400		0	0	0		479400
706	648	457488		0	0	0		457488
707	632	446824		0	0	0		446824
708	595	421260		0	0	0		421260
709	620	439580		0	0	0		439580
710	600	426000		0	0	0		426000
711	657	467127		0	0	0		467127
712	600	427200		0	0	0		427200
713	598	426374		0	0	0		426374
714	566	404124		0	0	0		404124
715	613	438295		0	0	0		438295
716	600	429600		0	0	0		429600
717	561	402237		0	0	0		402237
718	617	443006		0	0	0		443006
719	561	403359		0	0	0		403359
720	579	416880		0	0	0		416880
721	533	384293		0	0	0		384293
722	610	440420		0	0	0		440420
723	556	401988		0	0	0		401988
724	547	396028		0	0	0		396028
725	536	388600		0	0	0		388600
726	524	380424		0	0	0		380424
727	525	381675		0	0	0		381675
728	544	396032		0	0	0		396032
729	514	374706		0	0	0		374706
730	512	373760		0	0	0		373760
731	516	377196		0	0	0		377196
732	558	408456		0	0	0		408456
733	505	370165		0	0	0		370165
734	529	388286		0	0	0		388286
735	563	413805		0	0	0		413805
736	527	387872		0	0	0		387872
737	501	369237		0	0	0		369237
738	511	377118		0	0	0		377118
739	527	389453		0	0	0		389453
740	516	381840		0	0	0		381840
741	488	361608		0	0	0		361608
742	526	390292		0	0	0		390292
743	473	351439		0	0	0		351439
744	477	354888		0	0	0		354888
745	501	373245		0	0	0		373245
746	512	381952		0	0	0		381952
747	441	329427		0	0	0		329427
748	488	365024		0	0	0		365024
749	501	375249		0	0	0		375249
750	448	336000		0	0	0		336000
751	486	364986		0	0	0		364986
752	469	352688		0	0	0		352688
753	484	364452		0	0	0		364452
754	458	345332		0	0	0		345332
755	421	317855		0	0	0		317855
756	488	368928		0	0	0		368928
757	432	327024		0	0	0		327024
758	443	335794		0	0	0		335794
759	504	382536		0	0	0		382536
760	430	326800		0	0	0		326800
761	440	334840		0	0	0		334840
762	461	351282		0	0	0		351282
763	440	335720		0	0	0		335720
764	461	352204		0	0	0		352204
765	410	313650		0	0	0		313650
766	423	324018		0	0	0		324018
767	425	325975		0	0	0		325975
768	418	321024		0	0	0		321024
769	432	332208		0	0	0		332208
770	442	340340		0	0	0		340340
771	443	341553		0	0	0		341553
772	448	345856		0	0	0		345856
773	383	296059		0	0	0		296059
774	360	278640		0	0	0		278640
775	390	302250		0	0	0		302250
776	377	292552		0	0	0		292552
777	392	304584		0	0	0		304584
778	418	325204		0	0	0		325204
779	431	335749		0	0	0		335749
780	370	288600		0	0	0		288600
781	389	303809		0	0	0		303809
782	414	323748		0	0	0		323748
783	409	320247		0	0	0		320247
784	400	313600		0	0	0		313600
785	421	330485		0	0	0		330485
786	392	308112		0	0	0		308112
787	395	310865		0	0	0		310865
788	401	315988		0	0	0		315988
789	393	310077		0	0	0		310077
790	433	342070		0	0	0		342070
791	376	297416		0	0	0		297416
792	385	304920		0	0	0		304920
793	379	300547		0	0	0		300547
794	391	310454		0	0	0		310454
795	377	299715		0	0	0		299715
796	345	274620		0	0	0		274620
797	349	278153		0	0	0		278153
798	370	295260		0	0	0		295260
799	362	289238		0	0	0		289238
800	385	308000		0	0	0		308000
801	351	281151		0	0	0		281151
802	378	303156		0	0	0		303156
803	384	308352		0	0	0		308352
804	318	255672		0	0	0		255672
805	321	258405		0	0	0		258405
806	342	275652		0	0	0		275652
807	369	297783		0	0	0		297783
808	363	293304		0	0	0		293304
809	364	294476		0	0	0		294476
810	320	259200		0	0	0		259200
811	370	300070		0	0	0		300070
812	333	270396		0	0	0		270396
813	331	269103		0	0	0		269103
814	334	271876		0	0	0		271876
815	326	265690		0	0	0		265690
816	330	269280		0	0	0		269280
817	357	291669		0	0	0		291669
818	382	312476		0	0	0		312476
819	310	253890		0	0	0		253890
820	373	305860		0	0	0		305860
821	316	259436		0	0	0		259436
822	338	277836		0	0	0		277836
823	346	284758		0	0	0		284758
824	346	285104		0	0	0		285104
825	359	296175		0	0	0		296175
826	333	275058		0	0	0		275058
827	318	262986		0	0	0		262986
828	314	259992		0	0	0		259992
829	309	256161		0	0	0		256161
830	317	263110		0	0	0		263110
831	317	263427		0	0	0		263427
832	322	267904		0	0	0		267904
833	325	270725		0	0	0		270725
834	315	262710		0	0	0		262710
835	279	232965		0	0	0		232965
836	343	286748		0	0	0		286748
837	313	261981		0	0	0		261981
838	316	264808		0	0	0		264808
839	299	250861		0	0	0		250861
840	320	268800		0	0	0		268800
841	330	277530		0	0	0		277530
842	329	277018		0	0	0		277018
843	320	269760		0	0	0		269760
844	321	270924		0	0	0		270924
845	309	261105		0	0	0		261105
846	310	262260		0	0	0		262260
847	286	242242		0	0	0		242242
848	306	259488		0	0	0		259488
849	299	253851		0	0	0		253851
850	312	265200		0	0	0		265200
851	311	264661		0	0	0		264661
852	304	259008		0	0	0		259008
853	288	245664		0	0	0		245664
854	293	250222		0	0	0		250222
855	259	221445		0	0	0		221445
856	313	267928		0	0	0		267928
857	282	241674		0	0	0		241674
858	285	244530		0	0	0		244530
859	304	261136		0	0	0		261136
860	287	246820		0	0	0		246820
861	293	252273		0	0	0		252273
862	272	234464		0	0	0		234464
863	271	233873		0	0	0		233873
864	256	221184		0	0	0		221184
865	276	238740		0	0	0		238740
866	277	239882		0	0	0		239882
867	310	268770		0	0	0		268770
868	269	233492		0	0	0		233492
869	288	250272		0	0	0		250272
870	252	219240		0	0	0		219240
871	277	241267		0	0	0		241267
872	270	235440		0	0	0		235440
873	245	213885		0	0	0		213885
874	252	220248		0	0	0		220248
875	267	233625		0	0	0		233625
876	273	239148		0	0	0		239148
877	241	211357		0	0	0		211357
878	247	216866		0	0	0		216866
879	239	210081		0	0	0		210081
880	223	196240		0	0	0		196240
881	284	250204		0	0	0		250204
882	276	243432		0	0	0		243432
883	249	219867		0	0	0		219867
884	257	227188		0	0	0		227188
885	286	253110		0	0	0		253110
886	255	225930		0	0	0		225930
887	248	219976		0	0	0		219976
888	242	214896		0	0	0		214896
889	240	213360		0	0	0		213360
890	214	190460		0	0	0		190460
891	231	205821		0	0	0		205821
892	252	224784		0	0	0		224784
893	246	219678		0	0	0		219678
894	267	238698		0	0	0		238698
895	260	232700		0	0	0		232700
896	241	215936		0	0	0		215936
897	253	226941		0	0	0		226941
898	242	217316		0	0	0		217316
899	269	241831		0	0	0		241831
900	246	221400		0	0	0		221400
901	237	213537		0	0	0		213537
902	235	211970		0	0	0		211970
903	230	207690		0	0	0		207690
904	232	209728		0	0	0		209728
905	270	244350		0	0	0		244350
906	225	203850		0	0	0		203850
907	255	231285		0	0	0		231285
908	248	225184		0	0	0		225184
909	235	213615		0	0	0		213615
910	243	221130		0	0	0		221130
911	213	194043		0	0	0		194043
912	214	195168		0	0	0		195168
913	266	242858		0	0	0		242858
914	242	221188		0	0	0		221188
915	214	195810		0	0	0		195810
916	263	240908		0	0	0		240908
917	256	234752		0	0	0		234752
918	219	201042		0	0	0		201042
919	226	207694		0	0	0		207694
920	259	238280		0	0	0		238280
921	232	213672		0	0	0		213672
922	218	200996		0	0	0		200996
923	211	194753		0	0	0		194753
924	230	212520		0	0	0		212520
925	224	207200		0	0	0		207200
926	265	245390		0	0	0		245390
927	249	230823		0	0	0		230823
928	234	217152		0	0	0		217152
929	226	209954		0	0	0		209954
930	224	208320		0	0	0		208320
931	223	207613		0	0	0		207613
932	234	218088		0	0	0		218088
933	245	228585		0	0	0		228585
934	212	198008		0	0	0		198008
935	231	215985		0	0	0		215985
936	237	221832		0	0	0		221832
937	208	194896		0	0	0		194896
938	247	231686		0	0	0		231686
939	213	200007		0	0	0		200007
940	222	208680		0	0	0		208680
941	214	201374		0	0	0		201374
942	231	217602		0	0	0		217602
943	216	203688		0	0	0		203688
944	211	199184		0	0	0		199184
945	220	207900		0	0	0		207900
946	236	223256		0	0	0		223256
947	224	212128		0	0	0		212128
948	224	212352		0	0	0		212352
949	252	239148		0	0	0		239148
950	229	217550		0	0	0		217550
951	221	210171		0	0	0		210171
952	205	195160		0	0	0		195160
953	211	201083		0	0	0		201083
954	220	209880		0	0	0		209880
955	208	198640		0	0	0		198640
956	218	208408		0	0	0		208408
957	206	197142		0	0	0		197142
958	246	235668		0	0	0		235668
959	242	232078		0	0	0		232078
960	219	210240		0	0	0		210240
961	220	211420		0	0	0		211420
962	213	204906		0	0	0		204906
963	212	204156		0	0	0		204156
964	198	190872		0	0	0		190872
965	223	215195		0	0	0		215195
966	211	203826		0	0	0		203826
967	220	212740		0	0	0		212740
968	224	216832		0	0	0		216832
969	215	208335		0	0	0		208335
970	218	211460		0	0	0		211460
971	212	205852		0	0	0		205852
972	223	216756		0	0	0		216756
973	239	232547		0	0	0		232547
974	195	189930		0	0	0		189930
975	225	219375		0	0	0		219375
976	207	202032		0	0	0		202032
977	221	215917		0	0	0		215917
978	212	207336		0	0	0		207336
979	237	232023		0	0	0		232023
980	200	196000		0	0	0		196000
981	210	206010		0	0	0		206010
982	196	192472		0	0	0		192472
983	185	181855		0	0	0		181855
984	209	205656		0	0	0		205656
985	206	202910		0	0	0		202910
986	186	183396		0	0	0		183396
987	202	199374		0	0	0		199374
988	207	204516		0	0	0		204516
989	229	226481		0	0	0		226481
990	203	200970		0	0	0		200970
991	190	188290		0	0	0		188290
992	194	192448		0	0	0		192448
993	187	185691		0	0	0		185691
994	204	202776		0	0	0		202776
995	201	199995		0	0	0		199995
996	185	184260		0	0	0		184260
997	219	218343		0	0	0		218343
998	190	189620		0	0	0		189620
999	187	186813		0	0	0		186813
1000	210	210000		0	0	0		210000
1001	225	225225		0	0	0		225225
1002	221	221442		0	0	0		221442
1003	198	198594		0	0	0		198594
1004	212	212848		0	0	0		212848
1005	187	187935		0	0	0		187935
1006	166	166996		0	0	0		166996
1007	218	219526		0	0	0		219526
1008	210	211680		0	0	0		211680
1009	171	172539		0	0	0		172539
1010	175	176750		0	0	0		176750
1011	157	158727		0	0	0		158727
1012	208	210496		0	0	0		210496
1013	190	192470		0	0	0		192470
1014	188	190632		0	0	0		190632
1015	190	192850		0	0	0		192850
1016	195	198120		0	0	0		198120
1017	187	190179		0	0	0		190179
1018	198	201564		0	0	0		201564
1019	180	183420		0	0	0		183420
1020	169	172380		0	0	0		172380
1021	208	212368		0	0	0		212368
1022	198	202356		0	0	0		202356
1023	184	188232		0	0	0		188232
1024	197	201728		0	0	0		201728
1025	159	162975		0	0	0		162975
1026	199	204174		0	0	0		204174
1027	171	175617		0	0	0		175617
1028	170	174760		0	0	0		174760
1029	169	173901		0	0	0		173901
1030	202	208060		0	0	0		208060
1031	181	186611		0	0	0		186611
1032	189	195048		0	0	0		195048
1033	197	203501		0	0	0		203501
1034	160	165440		0	0	0		165440
1035	172	178020		0	0	0		178020
1036	185	191660		0	0	0		191660
1037	178	184586		0	0	0		184586
1038	169	175422		0	0	0		175422
1039	174	180786		0	0	0		180786
1040	162	168480		0	0	0		168480
1041	193	200913		0	0	0		200913
1042	173	180266		0	0	0		180266
1043	176	183568		0	0	0		183568
1044	145	151380		0	0	0		151380
1045	153	159885		0	0	0		159885
1046	162	169452		0	0	0		169452
1047	155	162285		0	0	0		162285
1048	168	176064		0	0	0		176064
1049	160	167840		0	0	0		167840
1050	182	191100		0	0	0		191100
1051	174	182874		0	0	0		182874
1052	183	192516		0	0	0		192516
1053	180	189540		0	0	0		189540
1054	155	163370		0	0	0		163370
1055	153	161415		0	0	0		161415
1056	167	176352		0	0	0		176352
1057	166	175462		0	0	0		175462
1058	151	159758		0	0	0		159758
1059	150	158850		0	0	0		158850
1060	160	169600		0	0	0		169600
1061	151	160211		0	0	0		160211
1062	138	146556		0	0	0		146556
1063	153	162639		0	0	0		162639
1064	155	164920		0	0	0		164920
1065	139	148035		0	0	0		148035
1066	155	165230		0	0	0		165230
1067	163	173921		0	0	0		173921
1068	185	197580		0	0	0		197580
1069	151	161419		0	0	0		161419
1070	156	166920		0	0	0		166920
1071	147	157437		0	0	0		157437
1072	151	161872		0	0	0		161872
1073	141	151293		0	0	0		151293
1074	172	184728		0	0	0		184728
1075	181	194575		0	0	0		194575
1076	159	171084		0	0	0		171084
1077	133	143241		0	0	0		143241
1078	138	148764		0	0	0		148764
1079	158	170482		0	0	0		170482
1080	136	146880		0	0	0		146880
1081	147	158907		0	0	0		158907
1082	154	166628		0	0	0		166628
1083	128	138624		0	0	0		138624
1084	125	135500		0	0	0		135500
1085	139	150815		0	0	0		150815
1086	143	155298		0	0	0		155298
1087	158	171746		0	0	0		171746
1088	144	156672		0	0	0		156672
1089	155	168795		0	0	0		168795
1090	153	166770		0	0	0		166770
1091	139	151649		0	0	0		151649
1092	146	159432		0	0	0		159432
1093	141	154113		0	0	0		154113
1094	121	132374		0	0	0		132374
1095	143	156585		0	0	0		156585
1096	105	115080		0	0	0		115080
1097	153	167841		0	0	0		167841
1098	119	130662		0	0	0		130662
1099	162	178038		0	0	0		178038
1100	133	146300		0	0	0		146300
1101	148	162948		0	0	0		162948
1102	134	147668		0	0	0		147668
1103	130	143390		0	0	0		143390
1104	131	144624		0	0	0		144624
1105	146	161330		0	0	0		161330
1106	123	136038		0	0	0		136038
1107	150	166050		0	0	0		166050
1108	154	170632		0	0	0		170632
1109	152	168568		0	0	0		168568
1110	150	166500		0	0	0		166500
1111	130	144430		0	0	0		144430
1112	138	153456		0	0	0		153456
1113	125	139125		0	0	0		139125
1114	130	144820		0	0	0		144820
1115	146	162790		0	0	0		162790
1116	119	132804		0	0	0		132804
1117	149	166433		0	0	0		166433
1118	140	156520		0	0	0		156520
1119	145	162255		0	0	0		162255
1120	149	166880		0	0	0		166880
1121	132	147972		0	0	0		147972
1122	125	140250		0	0	0		140250
1123	128	143744		0	0	0		143744
1124	149	167476		0	0	0		167476
1125	157	176625		0	0	0		176625
1126	142	159892		0	0	0		159892
1127	125	140875		0	0	0		140875
1128	134	151152		0	0	0		151152
1129	134	151286		0	0	0		151286
1130	130	146900		0	0	0		146900
1131	125	141375		0	0	0		141375
1132	132	149424		0	0	0		149424
1133	138	156354		0	0	0		156354
1134	125	141750		0	0	0		141750
1135	126	143010		0	0	0		143010
1136	134	152224		0	0	0		152224
1137	129	146673		0	0	0		146673
1138	130	147940		0	0	0		147940
1139	105	119595		0	0	0		119595
1140	126	143640		0	0	0		143640
1141	115	131215		0	0	0		131215
1142	108	123336		0	0	0		123336
1143	104	118872		0	0	0		118872
1144	125	143000		0	0	0		143000
1145	137	156865		0	0	0		156865
1146	117	134082		0	0	0		134082
1147	106	121582		0	0	0		121582
1148	152	174496		0	0	0		174496
1149	134	153966		0	0	0		153966
1150	119	136850		0	0	0		136850
1151	105	120855		0	0	0		120855
1152	123	141696		0	0	0		141696
1153	123	141819		0	0	0		141819
1154	114	131556		0	0	0		131556
1155	137	158235		0	0	0		158235
1156	120	138720		0	0	0		138720
1157	133	153881		0	0	0		153881
1158	126	145908		0	0	0		145908
1159	115	133285		0	0	0		133285
1160	110	127600		0	0	0		127600
1161	117	135837		0	0	0		135837
1162	99	115038		0	0	0		115038
1163	110	127930		0	0	0		127930
1164	114	132696		0	0	0		132696
1165	133	154945		0	0	0		154945
1166	100	116600		0	0	0		116600
1167	119	138873		0	0	0		138873
1168	100	116800		0	0	0		116800
1169	120	140280		0	0	0		140280
1170	106	124020		0	0	0		124020
1171	109	127639		0	0	0		127639
1172	103	120716		0	0	0		120716
1173	122	143106		0	0	0		143106
1174	111	130314		0	0	0		130314
1175	104	122200		0	0	0		122200
1176	101	118776		0	0	0		118776
1177	116	136532		0	0	0		136532
1178	114	134292		0	0	0		134292
1179	112	132048		0	0	0		132048
1180	111	130980		0	0	0		130980
1181	93	109833		0	0	0		109833
1182	139	164298		0	0	0		164298
1183	118	139594		0	0	0		139594
1184	121	143264		0	0	0		143264
1185	122	144570		0	0	0		144570
1186	116	137576		0	0	0		137576
1187	100	118700		0	0	0		118700
1188	97	115236		0	0	0		115236
1189	125	148625		0	0	0		148625
1190	106	126140		0	0	0		126140
1191	95	113145		0	0	0		113145
1192	98	116816		0	0	0		116816
1193	131	156283		0	0	0		156283
1194	94	112236		0	0	0		112236
1195	106	126670		0	0	0		126670
1196	107	127972		0	0	0		127972
1197	109	130473		0	0	0		130473
1198	93	111414		0	0	0		111414
1199	109	130691		0	0	0		130691
1200	92	110400		0	0	0		110400
1201	98	117698		0	0	0		117698
1202	90	108180		0	0	0		108180
1203	101	121503		0	0	0		121503
1204	92	110768		0	0	0		110768
1205	104	125320		0	0	0		125320
1206	98	118188		0	0	0		118188
1207	108	130356		0	0	0		130356
1208	107	129256		0	0	0		129256
1209	99	119691		0	0	0		119691
1210	97	117370		0	0	0		117370
1211	124	150164		0	0	0		150164
1212	107	129684		0	0	0		129684
1213	104	126152		0	0	0		126152
1214	99	120186		0	0	0		120186
1215	97	117855		0	0	0		117855
1216	109	132544		0	0	0		132544
1217	103	125351		0	0	0		125351
1218	106	129108		0	0	0		129108
1219	98	119462		0	0	0		119462
1220	85	103700		0	0	0		103700
1221	97	118437		0	0	0		118437
1222	83	101426		0	0	0		101426
1223	94	114962		0	0	0		114962
1224	85	104040		0	0	0		104040
1225	84	102900		0	0	0		102900
1226	94	115244		0	0	0		115244
1227	109	133743		0	0	0		133743
1228	108	132624		0	0	0		132624
1229	123	151167		0	0	0		151167
1230	105	129150		0	0	0		129150
1231	83	102173		0	0	0		102173
1232	102	125664		0	0	0		125664
1233	88	108504		0	0	0		108504
1234	96	118464		0	0	0		118464
1235	79	97565		0	0	0		97565
1236	94	116184		0	0	0		116184
1237	94	116278		0	0	0		116278
1238	87	107706		0	0	0		107706
1239	99	122661		0	0	0		122661
1240	97	120280		0	0	0		120280
1241	85	105485		0	0	0		105485
1242	100	124200		0	0	0		124200
1243	111	137973		0	0	0		137973
1244	105	130620		0	0	0		130620
1245	99	123255		0	0	0		123255
1246	89	110894		0	0	0		110894
1247	91	113477		0	0	0		113477
1248	99	123552		0	0	0		123552
1249	100	124900		0	0	0		124900
1250	96	120000		0	0	0		120000
1251	107	133857		0	0	0		133857
1252	77	96404		0	0	0		96404
1253	90	112770		0	0	0		112770
1254	99	124146		0	0	0		124146
1255	97	121735		0	0	0		121735
1256	92	115552		0	0	0		115552
1257	98	123186		0	0	0		123186
1258	89	111962		0	0	0		111962
1259	86	108274		0	0	0		108274
1260	96	120960		0	0	0		120960
1261	86	108446		0	0	0		108446
1262	104	131248		0	0	0		131248
1263	96	121248		0	0	0		121248
1264	89	112496		0	0	0		112496
1265	87	110055		0	0	0		110055
1266	101	127866		0	0	0		127866
1267	112	141904		0	0	0		141904
1268	94	119192		0	0	0		119192
1269	76	96444		0	0	0		96444
1270	94	119380		0	0	0		119380
1271	89	113119		0	0	0		113119
1272	90	114480		0	0	0		114480
1273	69	87837		0	0	0		87837
1274	90	114660		0	0	0		114660
1275	92	117300		0	0	0		117300
1276	89	113564		0	0	0		113564
1277	76	97052		0	0	0		97052
1278	95	121410		0	0	0		121410
1279	98	125342		0	0	0		125342
1280	93	119040		0	0	0		119040
1281	65	83265		0	0	0		83265
1282	80	102560		0	0	0		102560
1283	90	115470		0	0	0		115470
1284	78	100152		0	0	0		100152
1285	79	101515		0	0	0		101515
1286	98	126028		0	0	0		126028
1287	65	83655		0	0	0		83655
1288	88	113344		0	0	0		113344
1289	95	122455		0	0	0		122455
1290	84	108360		0	0	0		108360
1291	80	103280		0	0	0		103280
1292	90	116280		0	0	0		116280
1293	86	111198		0	0	0		111198
1294	90	116460		0	0	0		116460
1295	80	103600		0	0	0		103600
1296	87	112752		0	0	0		112752
1297	105	136185		0	0	0		136185
1298	76	98648		0	0	0		98648
1299	108	140292		0	0	0		140292
1300	89	115700		0	0	0		115700
1301	92	119692		0	0	0		119692
1302	86	111972		0	0	0		111972
1303	83	108149		0	0	0		108149
1304	80	104320		0	0	0		104320
1305	88	114840		0	0	0		114840
1306	82	107092		0	0	0		107092
1307	90	117630		0	0	0		117630
1308	68	88944		0	0	0		88944
1309	86	112574		0	0	0		112574
1310	86	112660		0	0	0		112660
1311	81	106191		0	0	0		106191
1312	72	94464		0	0	0		94464
1313	84	110292		0	0	0		110292
1314	80	105120		0	0	0		105120
1315	64	84160		0	0	0		84160
1316	106	139496		0	0	0		139496
1317	73	96141		0	0	0		96141
1318	74	97532		0	0	0		97532
1319	73	96287		0	0	0		96287
1320	71	93720		0	0	0		93720
1321	79	104359		0	0	0		104359
1322	87	115014		0	0	0		115014
1323	74	97902		0	0	0		97902
1324	76	100624		0	0	0		100624
1325	84	111300		0	0	0		111300
1326	64	84864		0	0	0		84864
1327	84	111468		0	0	0		111468
1328	93	123504		0	0	0		123504
1329	87	115623		0	0	0		115623
1330	73	97090		0	0	0		97090
1331	98	130438		0	0	0		130438
1332	95	126540		0	0	0		126540
1333	66	87978		0	0	0		87978
1334	70	93380		0	0	0		93380
1335	72	96120		0	0	0		96120
1336	95	126920		0	0	0		126920
1337	93	124341		0	0	0		124341
1338	90	120420		0	0	0		120420
1339	62	83018		0	0	0		83018
1340	83	111220		0	0	0		111220
1341	71	95211		0	0	0		95211
1342	89	119438		0	0	0		119438
1343	67	89981		0	0	0		89981
1344	72	96768		0	0	0		96768
1345	60	80700		0	0	0		80700
1346	79	106334		0	0	0		106334
1347	85	114495		0	0	0		114495
1348	66	88968		0	0	0		88968
1349	73	98477		0	0	0		98477
1350	96	129600		0	0	0		129600
1351	82	110782		0	0	0		110782
1352	78	105456		0	0	0		105456
1353	77	104181		0	0	0		104181
1354	77	104258		0	0	0		104258
1355	90	121950		0	0	0		121950
1356	52	70512		0	0	0		70512
1357	78	105846		0	0	0		105846
1358	72	97776		0	0	0		97776
1359	59	80181		0	0	0		80181
1360	77	104720		0	0	0		104720
1361	68	92548		0	0	0		92548
1362	78	106236		0	0	0		106236
1363	90	122670		0	0	0		122670
1364	77	105028		0	0	0		105028
1365	74	101010		0	0	0		101010
1366	70	95620		0	0	0		95620
1367	85	116195		0	0	0		116195
1368	58	79344		0	0	0		79344
1369	65	88985		0	0	0		88985
1370	64	87680		0	0	0		87680
1371	84	115164		0	0	0		115164
1372	66	90552		0	0	0		90552
1373	63	86499		0	0	0		86499
1374	73	100302		0	0	0		100302
1375	66	90750		0	0	0		90750
1376	62	85312		0	0	0		85312
1377	66	90882		0	0	0		90882
1378	81	111618		0	0	0		111618
1379	63	86877		0	0	0		86877
1380	66	91080		0	0	0		91080
1381	72	99432		0	0	0		99432
1382	63	87066		0	0	0		87066
1383	75	103725		0	0	0		103725
1384	64	88576		0	0	0		88576
1385	60	83100		0	0	0		83100
1386	77	106722		0	0	0		106722
1387	61	84607		0	0	0		84607
1388	73	101324		0	0	0		101324
1389	62	86118		0	0	0		86118
1390	65	90350		0	0	0		90350
1391	75	104325		0	0	0		104325
1392	62	86304		0	0	0		86304
1393	64	89152		0	0	0		89152
1394	56	78064		0	0	0		78064
1395	77	107415		0	0	0		107415
1396	64	89344		0	0	0		89344
1397	70	97790		0	0	0		97790
1398	60	83880		0	0	0		83880
1399	59	82541		0	0	0		82541
1400	68	95200		0	0	0		95200
1401	60	84060		0	0	0		84060
1402	62	86924		0	0	0		86924
1403	71	99613		0	0	0		99613
1404	53	74412		0	0	0		74412
1405	73	102565		0	0	0		102565
1406	63	88578		0	0	0		88578
1407	73	102711		0	0	0		102711
1408	67	94336		0	0	0		94336
1409	53	74677		0	0	0		74677
1410	68	95880		0	0	0		95880
1411	68	95948		0	0	0		95948
1412	80	112960		0	0	0		112960
1413	50	70650		0	0	0		70650
1414	70	98980		0	0	0		98980
1415	64	90560		0	0	0		90560
1416	69	97704		0	0	0		97704
1417	67	94939		0	0	0		94939
1418	56	79408		0	0	0		79408
1419	70	99330		0	0	0		99330
1420	54	76680		0	0	0		76680
1421	82	116522		0	0	0		116522
1422	60	85320		0	0	0		85320
1423	60	85380		0	0	0		85380
1424	69	98256		0	0	0		98256
1425	57	81225		0	0	0		81225
1426	75	106950		0	0	0		106950
1427	61	87047		0	0	0		87047
1428	59	84252		0	0	0		84252
1429	69	98601		0	0	0		98601
1430	59	84370		0	0	0		84370
1431	64	91584		0	0	0		91584
1432	55	78760		0	0	0		78760
1433	70	100310		0	0	0		100310
1434	70	100380		0	0	0		100380
1435	64	91840		0	0	0		91840
1436	71	101956		0	0	0		101956
1437	63	90531		0	0	0		90531
1438	50	71900		0	0	0		71900
1439	63	90657		0	0	0		90657
1440	71	102240		0	0	0		102240
1441	56	80696		0	0	0		80696
1442	69	99498		0	0	0		99498
1443	45	64935		0	0	0		64935
1444	65	93860		0	0	0		93860
1445	51	73695		0	0	0		73695
1446	63	91098		0	0	0		91098
1447	67	96949		0	0	0		96949
1448	55	79640		0	0	0		79640
1449	44	63756		0	0	0		63756
1450	55	79750		0	0	0		79750
1451	64	92864		0	0	0		92864
1452	60	87120		0	0	0		87120
1453	50	72650		0	0	0		72650
1454	45	65430		0	0	0		65430
1455	56	81480		0	0	0		81480
1456	56	81536		0	0	0		81536
1457	51	74307		0	0	0		74307
1458	61	88938		0	0	0		88938
1459	67	97753		0	0	0		97753
1460	64	93440		0	0	0		93440
1461	68	99348		0	0	0		99348
1462	65	95030		0	0	0		95030
1463	68	99484		0	0	0		99484
1464	61	89304		0	0	0		89304
1465	44	64460		0	0	0		64460
1466	53	77698		0	0	0		77698
1467	57	83619		0	0	0		83619
1468	47	68996		0	0	0		68996
1469	56	82264		0	0	0		82264
1470	52	76440		0	0	0		76440
1471	43	63253		0	0	0		63253
1472	53	78016		0	0	0		78016
1473	55	81015		0	0	0		81015
1474	48	70752		0	0	0		70752
1475	53	78175		0	0	0		78175
1476	55	81180		0	0	0		81180
1477	44	64988		0	0	0		64988
1478	62	91636		0	0	0		91636
1479	45	66555		0	0	0		66555
1480	45	66600		0	0	0		66600
1481	62	91822		0	0	0		91822
1482	55	81510		0	0	0		81510
1483	57	84531		0	0	0		84531
1484	66	97944		0	0	0		97944
1485	53	78705		0	0	0		78705
1486	50	74300		0	0	0		74300
1487	46	68402		0	0	0		68402
1488	35	52080		0	0	0		52080
1489	49	72961		0	0	0		72961
1490	56	83440		0	0	0		83440
1491	55	82005		0	0	0		82005
1492	51	76092		0	0	0		76092
1493	57	85101		0	0	0		85101
1494	61	91134		0	0	0		91134
1495	62	92690		0	0	0		92690
1496	57	85272		0	0	0		85272
1497	51	76347		0	0	0		76347
1498	48	71904		0	0	0		71904
1499	59	88441		0	0	0		88441
1500	59	88500		0	0	0		88500
1501	55	82555		0	0	0		82555
1502	55	82610		0	0	0		82610
1503	58	87174		0	0	0		87174
1504	48	72192		0	0	0		72192
1505	55	82775		0	0	0		82775
1506	67	100902		0	0	0		100902
1507	49	73843		0	0	0		73843
1508	60	90480		0	0	0		90480
1509	51	76959		0	0	0		76959
1510	51	77010		0	0	0		77010
1511	56	84616		0	0	0		84616
1512	54	81648		0	0	0		81648
1513	45	68085		0	0	0		68085
1514	56	84784		0	0	0		84784
1515	61	92415		0	0	0		92415
1516	55	83380		0	0	0		83380
1517	56	84952		0	0	0		84952
1518	56	85008		0	0	0		85008
1519	58	88102		0	0	0		88102
1520	60	91200		0	0	0		91200
1521	43	65403		0	0	0		65403
1522	48	73056		0	0	0		73056
1523	57	86811		0	0	0		86811
1524	50	76200		0	0	0		76200
1525	51	77775		0	0	0		77775
1526	60	91560		0	0	0		91560
1527	42	64134		0	0	0		64134
1528	49	74872		0	0	0		74872
1529	42	64218		0	0	0		64218
1530	49	74970		0	0	0		74970
1531	56	85736		0	0	0		85736
1532	53	81196		0	0	0		81196
1533	72	110376		0	0	0		110376
1534	59	90506		0	0	0		90506
1535	49	75215		0	0	0		75215
1536	48	73728		0	0	0		73728
1537	41	63017		0	0	0		63017
1538	45	69210		0	0	0		69210
1539	61	93879		0	0	0		93879
1540	43	66220		0	0	0		66220
1541	43	66263		0	0	0		66263
1542	44	67848		0	0	0		67848
1543	47	72521		0	0	0		72521
1544	54	83376		0	0	0		83376
1545	54	83430		0	0	0		83430
1546	58	89668		0	0	0		89668
1547	53	81991		0	0	0		81991
1548	54	83592		0	0	0		83592
1549	47	72803		0	0	0		72803
1550	51	79050		0	0	0		79050
1551	49	75999		0	0	0		75999
1552	47	72944		0	0	0		72944
1553	34	52802		0	0	0		52802
1554	51	79254		0	0	0		79254
1555	40	62200		0	0	0		62200
1556	57	88692		0	0	0		88692
1557	41	63837		0	0	0		63837
1558	39	60762		0	0	0		60762
1559	60	93540		0	0	0		93540
1560	52	81120		0	0	0		81120
1561	48	74928		0	0	0		74928
1562	45	70290		0	0	0		70290
1563	44	68772		0	0	0		68772
1564	38	59432		0	0	0		59432
1565	51	79815		0	0	0		79815
1566	46	72036		0	0	0		72036
1567	42	65814		0	0	0		65814
1568	50	78400		0	0	0		78400
1569	39	61191		0	0	0		61191
1570	46	72220		0	0	0		72220
1571	44	69124		0	0	0		69124
1572	31	48732		0	0	0		48732
1573	46	72358		0	0	0		72358
1574	48	75552		0	0	0		75552
1575	49	77175		0	0	0		77175
1576	42	66192		0	0	0		66192
1577	46	72542		0	0	0		72542
1578	52	82056		0	0	0		82056
1579	39	61581		0	0	0		61581
1580	48	75840		0	0	0		75840
1581	44	69564		0	0	0		69564
1582	60	94920		0	0	0		94920
1583	47	74401		0	0	0		74401
1584	52	82368		0	0	0		82368
1585	43	68155		0	0	0		68155
1586	51	80886		0	0	0		80886
1587	48	76176		0	0	0		76176
1588	51	80988		0	0	0		80988
1589	34	54026		0	0	0		54026
1590	47	74730		0	0	0		74730
1591	36	57276		0	0	0		57276
1592	41	65272		0	0	0		65272
1593	40	63720		0	0	0		63720
1594	49	78106		0	0	0		78106
1595	41	65395		0	0	0		65395
1596	48	76608		0	0	0		76608
1597	59	94223		0	0	0		94223
1598	36	57528		0	0	0		57528
1599	54	86346		0	0	0		86346
1600	48	76800		0	0	0		76800
1601	44	70444		0	0	0		70444
1602	46	73692		0	0	0		73692
1603	40	64120		0	0	0		64120
1604	56	89824		0	0	0		89824
1605	42	67410		0	0	0		67410
1606	48	77088		0	0	0		77088
1607	52	83564		0	0	0		83564
1608	40	64320		0	0	0		64320
1609	35	56315		0	0	0		56315
1610	35	56350		0	0	0		56350
1611	46	74106		0	0	0		74106
1612	41	66092		0	0	0		66092
1613	51	82263		0	0	0		82263
1614	60	96840		0	0	0		96840
1615	39	62985		0	0	0		62985
1616	32	51712		0	0	0		51712
1617	39	63063		0	0	0		63063
1618	43	69574		0	0	0		69574
1619	50	80950		0	0	0		80950
1620	39	63180		0	0	0		63180
1621	41	66461		0	0	0		66461
1622	54	87588		0	0	0		87588
1623	43	69789		0	0	0		69789
1624	55	89320		0	0	0		89320
1625	47	76375		0	0	0		76375
1626	36	58536		0	0	0		58536
1627	45	73215		0	0	0		73215
1628	36	58608		0	0	0		58608
1629	45	73305		0	0	0		73305
1630	44	71720		0	0	0		71720
1631	45	73395		0	0	0		73395
1632	46	75072		0	0	0		75072
1633	59	96347		0	0	0		96347
1634	43	70262		0	0	0		70262
1635	36	58860		0	0	0		58860
1636	42	68712		0	0	0		68712
1637	40	65480		0	0	0		65480
1638	37	60606		0	0	0		60606
1639	44	72116		0	0	0		72116
1640	47	77080		0	0	0		77080
1641	42	68922		0	0	0		68922
1642	52	85384		0	0	0		85384
1643	38	62434		0	0	0		62434
1644	45	73980		0	0	0		73980
1645	52	85540		0	0	0		85540
1646	54	88884		0	0	0		88884
1647	33	54351		0	0	0		54351
1648	40	65920		0	0	0		65920
1649	46	75854		0	0	0		75854
1650	41	67650		0	0	0		67650
1651	41	67691		0	0	0		67691
1652	46	75992		0	0	0		75992
1653	39	64467		0	0	0		64467
1654	33	54582		0	0	0		54582
1655	45	74475		0	0	0		74475
1656	38	62928		0	0	0		62928
1657	34	56338		0	0	0		56338
1658	36	59688		0	0	0		59688
1659	36	59724		0	0	0		59724
1660	38	63080		0	0	0		63080
1661	38	63118		0	0	0		63118
1662	39	64818		0	0	0		64818
1663	36	59868		0	0	0		59868
1664	44	73216		0	0	0		73216
1665	25	41625		0	0	0		41625
1666	42	69972		0	0	0		69972
1667	41	68347		0	0	0		68347
1668	30	50040		0	0	0		50040
1669	49	81781		0	0	0		81781
1670	33	55110		0	0	0		55110
1671	33	55143		0	0	0		55143
1672	42	70224		0	0	0		70224
1673	42	70266		0	0	0		70266
1674	29	48546		0	0	0		48546
1675	36	60300		0	0	0		60300
1676	45	75420		0	0	0		75420
1677	31	51987		0	0	0		51987
1678	48	80544		0	0	0		80544
1679	37	62123		0	0	0		62123
1680	48	80640		0	0	0		80640
1681	38	63878		0	0	0		63878
1682	38	63916		0	0	0		63916
1683	31	52173		0	0	0		52173
1684	39	65676		0	0	0		65676
1685	33	55605		0	0	0		55605
1686	52	87672		0	0	0		87672
1687	44	74228		0	0	0		74228
1688	42	70896		0	0	0		70896
1689	42	70938		0	0	0		70938
1690	40	67600		0	0	0		67600
1691	38	64258		0	0	0		64258
1692	41	69372		0	0	0		69372
1693	42	71106		0	0	0		71106
1694	39	66066		0	0	0		66066
1695	47	79665		0	0	0		79665
1696	42	71232		0	0	0		71232
1697	35	59395		0	0	0		59395
1698	43	73014		0	0	0		73014
1699	36	61164		0	0	0		61164
1700	43	73100		0	0	0		73100
1701	52	88452		0	0	0		88452
1702	33	56166		0	0	0		56166
1703	29	49387		0	0	0		49387
1704	38	64752		0	0	0		64752
1705	30	51150		0	0	0		51150
1706	26	44356		0	0	0		44356
1707	33	56331		0	0	0		56331
1708	30	51240		0	0	0		51240
1709	41	70069		0	0	0		70069
1710	37	63270		0	0	0		63270
1711	35	59885		0	0	0		59885
1712	35	59920		0	0	0		59920
1713	26	44538		0	0	0		44538
1714	36	61704		0	0	0		61704
1715	42	72030		0	0	0		72030
1716	34	58344		0	0	0		58344
1717	39	66963		0	0	0		66963
1718	40	68720		0	0	0		68720
1719	40	68760		0	0	0		68760
1720	26	44720		0	0	0		44720
1721	45	77445		0	0	0		77445
1722	44	75768		0	0	0		75768
1723	28	48244		0	0	0		48244
1724	37	63788		0	0	0		63788
1725	29	50025		0	0	0		50025
1726	33	56958		0	0	0		56958
1727	38	65626		0	0	0		65626
1728	42	72576		0	0	0		72576
1729	40	69160		0	0	0		69160
1730	37	64010		0	0	0		64010
1731	31	53661		0	0	0		53661
1732	31	53692		0	0	0		53692
1733	33	57189		0	0	0		57189
1734	38	65892		0	0	0		65892
1735	33	57255		0	0	0		57255
1736	38	65968		0	0	0		65968
1737	31	53847		0	0	0		53847
1738	35	60830		0	0	0		60830
1739	30	52170		0	0	0		52170
1740	38	66120		0	0	0		66120
1741	34	59194		0	0	0		59194
1742	27	47034		0	0	0		47034
1743	31	54033		0	0	0		54033
1744	25	43600		0	0	0		43600
1745	34	59330		0	0	0		59330
1746	34	59364		0	0	0		59364
1747	34	59398		0	0	0		59398
1748	29	50692		0	0	0		50692
1749	40	69960		0	0	0		69960
1750	43	75250		0	0	0		75250
1751	23	40273		0	0	0		40273
1752	25	43800		0	0	0		43800
1753	37	64861		0	0	0		64861
1754	30	52620		0	0	0		52620
1755	41	71955		0	0	0		71955
1756	25	43900		0	0	0		43900
1757	33	57981		0	0	0		57981
1758	29	50982		0	0	0		50982
1759	33	58047		0	0	0		58047
1760	36	63360		0	0	0		63360
1761	36	63396		0	0	0		63396
1762	27	47574		0	0	0		47574
1763	41	72283		0	0	0		72283
1764	30	52920		0	0	0		52920
1765	33	58245		0	0	0		58245
1766	29	51214		0	0	0		51214
1767	46	81282		0	0	0		81282
1768	31	54808		0	0	0		54808
1769	33	58377		0	0	0		58377
1770	41	72570		0	0	0		72570
1771	30	53130		0	0	0		53130
1772	31	54932		0	0	0		54932
1773	29	51417		0	0	0		51417
1774	36	63864		0	0	0		63864
1775	29	51475		0	0	0		51475
1776	33	58608		0	0	0		58608
1777	32	56864		0	0	0		56864
1778	36	64008		0	0	0		64008
1779	29	51591		0	0	0		51591
1780	38	67640		0	0	0		67640
1781	41	73021		0	0	0		73021
1782	36	64152		0	0	0		64152
1783	36	64188		0	0	0		64188
1784	28	49952		0	0	0		49952
1785	37	66045		0	0	0		66045
1786	31	55366		0	0	0		55366
1787	39	69693		0	0	0		69693
1788	31	55428		0	0	0		55428
1789	33	59037		0	0	0		59037
1790	23	41170		0	0	0		41170
1791	31	55521		0	0	0		55521
1792	43	77056		0	0	0		77056
1793	23	41239		0	0	0		41239
1794	19	34086		0	0	0		34086
1795	22	39490		0	0	0		39490
1796	31	55676		0	0	0		55676
1797	27	48519		0	0	0		48519
1798	27	48546		0	0	0		48546
1799	31	55769		0	0	0		55769
1800	32	57600		0	0	0		57600
1801	36	64836		0	0	0		64836
1802	35	63070		0	0	0		63070
1803	31	55893		0	0	0		55893
1804	39	70356		0	0	0		70356
1805	31	55955		0	0	0		55955
1806	35	63210		0	0	0		63210
1807	31	56017		0	0	0		56017
1808	40	72320		0	0	0		72320
1809	26	47034		0	0	0		47034
1810	40	72400		0	0	0		72400
1811	29	52519		0	0	0		52519
1812	34	61608		0	0	0		61608
1813	30	54390		0	0	0		54390
1814	25	45350		0	0	0		45350
1815	37	67155		0	0	0		67155
1816	35	63560		0	0	0		63560
1817	25	45425		0	0	0		45425
1818	30	54540		0	0	0		54540
1819	19	34561		0	0	0		34561
1820	34	61880		0	0	0		61880
1821	28	50988		0	0	0		50988
1822	33	60126		0	0	0		60126
1823	29	52867		0	0	0		52867
1824	31	56544		0	0	0		56544
1825	33	60225		0	0	0		60225
1826	29	52954		0	0	0		52954
1827	29	52983		0	0	0		52983
1828	21	38388		0	0	0		38388
1829	27	49383		0	0	0		49383
1830	28	51240		0	0	0		51240
1831	29	53099		0	0	0		53099
1832	33	60456		0	0	0		60456
1833	35	64155		0	0	0		64155
1834	34	62356		0	0	0		62356
1835	38	69730		0	0	0		69730
1836	32	58752		0	0	0		58752
1837	32	58784		0	0	0		58784
1838	30	55140		0	0	0		55140
1839	30	55170		0	0	0		55170
1840	29	53360		0	0	0		53360
1841	33	60753		0	0	0		60753
1842	28	51576		0	0	0		51576
1843	36	66348		0	0	0		66348
1844	37	68228		0	0	0		68228
1845	33	60885		0	0	0		60885
1846	25	46150		0	0	0		46150
1847	22	40634		0	0	0		40634
1848	38	70224		0	0	0		70224
1849	25	46225		0	0	0		46225
1850	26	48100		0	0	0		48100
1851	32	59232		0	0	0		59232
1852	25	46300		0	0	0		46300
1853	31	57443		0	0	0		57443
1854	39	72306		0	0	0		72306
1855	21	38955		0	0	0		38955
1856	21	38976		0	0	0		38976
1857	36	66852		0	0	0		66852
1858	28	52024		0	0	0		52024
1859	30	55770		0	0	0		55770
1860	27	50220		0	0	0		50220
1861	35	65135		0	0	0		65135
1862	23	42826		0	0	0		42826
1863	32	59616		0	0	0		59616
1864	30	55920		0	0	0		55920
1865	24	44760		0	0	0		44760
1866	34	63444		0	0	0		63444
1867	27	50409		0	0	0		50409
1868	25	46700		0	0	0		46700
1869	27	50463		0	0	0		50463
1870	23	43010		0	0	0		43010
1871	28	52388		0	0	0		52388
1872	37	69264		0	0	0		69264
1873	32	59936		0	0	0		59936
1874	27	50598		0	0	0		50598
1875	23	43125		0	0	0		43125
1876	36	67536		0	0	0		67536
1877	20	37540		0	0	0		37540
1878	28	52584		0	0	0		52584
1879	25	46975		0	0	0		46975
1880	19	35720		0	0	0		35720
1881	29	54549		0	0	0		54549
1882	22	41404		0	0	0		41404
1883	29	54607		0	0	0		54607
1884	36	67824		0	0	0		67824
1885	28	52780		0	0	0		52780
1886	27	50922		0	0	0		50922
1887	37	69819		0	0	0		69819
1888	28	52864		0	0	0		52864
1889	35	66115		0	0	0		66115
1890	23	43470		0	0	0		43470
1891	37	69967		0	0	0		69967
1892	24	45408		0	0	0		45408
1893	30	56790		0	0	0		56790
1894	34	64396		0	0	0		64396
1895	37	70115		0	0	0		70115
1896	26	49296		0	0	0		49296
1897	28	53116		0	0	0		53116
1898	26	49348		0	0	0		49348
1899	37	70263		0	0	0		70263
1900	30	57000		0	0	0		57000
1901	24	45624		0	0	0		45624
1902	30	57060		0	0	0		57060
1903	27	51381		0	0	0		51381
1904	38	72352		0	0	0		72352
1905	24	45720		0	0	0		45720
1906	37	70522		0	0	0		70522
1907	36	68652		0	0	0		68652
1908	34	64872		0	0	0		64872
1909	21	40089		0	0	0		40089
1910	19	36290		0	0	0		36290
1911	31	59241		0	0	0		59241
1912	28	53536		0	0	0		53536
1913	28	53564		0	0	0		53564
1914	26	49764		0	0	0		49764
1915	26	49790		0	0	0		49790
1916	23	44068		0	0	0		44068
1917	31	59427		0	0	0		59427
1918	22	42196		0	0	0		42196
1919	24	46056		0	0	0		46056
1920	29	55680		0	0	0		55680
1921	21	40341		0	0	0		40341
1922	22	42284		0	0	0		42284
1923	29	55767		0	0	0		55767
1924	29	55796		0	0	0		55796
1925	29	55825		0	0	0		55825
1926	25	48150		0	0	0		48150
1927	22	42394		0	0	0		42394
1928	38	73264		0	0	0		73264
1929	25	48225		0	0	0		48225
1930	25	48250		0	0	0		48250
1931	25	48275		0	0	0		48275
1932	22	42504		0	0	0		42504
1933	31	59923		0	0	0		59923
1934	17	32878		0	0	0		32878
1935	30	58050		0	0	0		58050
1936	31	60016		0	0	0		60016
1937	32	61984		0	0	0		61984
1938	25	48450		0	0	0		48450
1939	21	40719		0	0	0		40719
1940	17	32980		0	0	0		32980
1941	21	40761		0	0	0		40761
1942	26	50492		0	0	0		50492
1943	23	44689		0	0	0		44689
1944	30	58320		0	0	0		58320
1945	28	54460		0	0	0		54460
1946	22	42812		0	0	0		42812
1947	24	46728		0	0	0		46728
1948	17	33116		0	0	0		33116
1949	18	35082		0	0	0		35082
1950	31	60450		0	0	0		60450
1951	24	46824		0	0	0		46824
1952	29	56608		0	0	0		56608
1953	20	39060		0	0	0		39060
1954	17	33218		0	0	0		33218
1955	27	52785		0	0	0		52785
1956	32	62592		0	0	0		62592
1957	16	31312		0	0	0		31312
1958	17	33286		0	0	0		33286
1959	19	37221		0	0	0		37221
1960	25	49000		0	0	0		49000
1961	26	50986		0	0	0		50986
1962	38	74556		0	0	0		74556
1963	19	37297		0	0	0		37297
1964	29	56956		0	0	0		56956
1965	16	31440		0	0	0		31440
1966	31	60946		0	0	0		60946
1967	30	59010		0	0	0		59010
1968	26	51168		0	0	0		51168
1969	22	43318		0	0	0		43318
1970	28	55160		0	0	0		55160
1971	35	68985		0	0	0		68985
1972	28	55216		0	0	0		55216
1973	25	49325		0	0	0		49325
1974	22	43428		0	0	0		43428
1975	25	49375		0	0	0		49375
1976	19	37544		0	0	0		37544
1977	25	49425		0	0	0		49425
1978	16	31648		0	0	0		31648
1979	25	49475		0	0	0		49475
1980	24	47520		0	0	0		47520
1981	25	49525		0	0	0		49525
1982	22	43604		0	0	0		43604
1983	37	73371		0	0	0		73371
1984	23	45632		0	0	0		45632
1985	20	39700		0	0	0		39700
1986	33	65538		0	0	0		65538
1987	26	51662		0	0	0		51662
1988	19	37772		0	0	0		37772
1989	28	55692		0	0	0		55692
1990	32	63680		0	0	0		63680
1991	21	41811		0	0	0		41811
1992	25	49800		0	0	0		49800
1993	21	41853		0	0	0		41853
1994	26	51844		0	0	0		51844
1995	21	41895		0	0	0		41895
1996	23	45908		0	0	0		45908
1997	18	35946		0	0	0		35946
1998	28	55944		0	0	0		55944
1999	24	47976		0	0	0		47976
2000	24	48000		0	0	0		48000
2001	16	32016		0	0	0		32016
2002	19	38038		0	0	0		38038
2003	34	68102		0	0	0		68102
2004	24	48096		0	0	0		48096
2005	17	34085		0	0	0		34085
2006	20	40120		0	0	0		40120
2007	23	46161		0	0	0		46161
2008	23	46184		0	0	0		46184
2009	24	48216		0	0	0		48216
2010	21	42210		0	0	0		42210
2011	29	58319		0	0	0		58319
2012	16	32192		0	0	0		32192
2013	27	54351		0	0	0		54351
2014	22	44308		0	0	0		44308
2015	26	52390		0	0	0		52390
2016	26	52416		0	0	0		52416
2017	24	48408		0	0	0		48408
2018	12	24216		0	0	0		24216
2019	24	48456		0	0	0		48456
2020	15	30300		0	0	0		30300
2021	31	62651		0	0	0		62651
[truncated: 5,500 more rows]
