# Supplementary material for: Repetitive Elements May Comprise Over Two-Thirds of the Human Genome
Source: PLoS Genet. 2011 Dec 1;7(12):e1002384. doi: 10.1371/journal.pgen.1002384 (PMC3228813; doi:10.1371/journal.pgen.1002384)
Supplement: Table S8 — Details of Alu ESP analysis on the RepeatMasked portion of the human genome (with false positive predictions and expected true positives). (XLSX) [file pgen.1002384.s010.xlsx]

## Sheet: Sheet1
Supplementary Table S8. ESP annotated Alu repetitive elements in the RM-masked human genome with FP probability from simulation
Element length	# found	# bp found		# FP elements	# FP bps	FP % (bps)	Cumulative FP (bps)/total		Expected TP bps	Expected TP elements
24	158948	3814752		60174	1444176	0.0690356	0.311391		2370576	98774
25	110868	2771700		36302	907550	0.0433834	0.507076		1864150	74566
26	91556	2380456		25840	671840	0.0321158	0.651937		1708616	65716
27	78601	2122227		19330	521910	0.0249487	0.76447		1600317	59271
28	66581	1864268		13153	368284	0.017605	0.843879		1495984	53428
29	55076	1597204		8852	256708	0.0122714	0.89923		1340496	46224
30	44119	1323570		5622	168660	0.00806241	0.935596		1154910	38497
31	33500	1038500		3456	107136	0.0051214	0.958697		931364	30044
32	24896	796672		1996	63872	0.00305326	0.972469		732800	22900
33	18495	610335		1096	36168	0.00172893	0.980267		574167	17399
34	13606	462604		639	21726	0.00103856	0.984952		440878	12967
35	10549	369215		428	14980	0.000716085	0.988182		354235	10121
36	8108	291888		253	9108	0.000435388	0.990145		282780	7855
37	6191	229067		178	6586	0.000314829	0.991565		222481	6013
38	4874	185212		109	4142	0.000197999	0.992459		181070	4765
39	3822	149058		68	2652	0.000126773	0.99303		146406	3754
40	2919	116760		57	2280	0.00010899	0.993522		114480	2862
41	2394	98154		49	2009	9.60358e-05	0.993955		96145	2345
42	1869	78498		26	1092	5.22006e-05	0.994191		77406	1843
43	1641	70563		31	1333	6.37211e-05	0.994478		69230	1610
44	1393	61292		27	1188	5.67897e-05	0.994734		60104	1366
45	1073	48285		31	1395	6.66849e-05	0.995035		46890	1042
46	993	45678		43	1978	9.45539e-05	0.995461		43700	950
47	926	43522		45	2115	0.000101103	0.995917		41407	881
48	848	40704		40	1920	9.17813e-05	0.996331		38784	808
49	712	34888		44	2156	0.000103063	0.996796		32732	668
50	692	34600		51	2550	0.000121897	0.997346		32050	641
51	580	29580		35	1785	8.53279e-05	0.997731		27795	545
52	565	29380		39	2028	9.6944e-05	0.998168		27352	526
53	451	23903		41	2173	0.000103875	0.998637		21730	410
54	385	20790		29	1566	7.48591e-05	0.998975		19224	356
55	342	18810		20	1100	5.2583e-05	0.999212		17710	322
56	281	15736		13	728	3.48004e-05	0.999369		15008	268
57	251	14307		14	798	3.81466e-05	0.999541		13509	237
58	193	11194		9	522	2.4953e-05	0.999653		10672	184
59	153	9027		8	472	2.25629e-05	0.999755		8555	145
60	150	9000		8	480	2.29453e-05	0.999859		8520	142
61	108	6588		1	61	2.91597e-06	0.999872		6527	107
62	99	6138		4	248	1.18551e-05	0.999925		5890	95
63	74	4662		1	63	3.01157e-06	0.999939		4599	73
64	65	4160		2	128	6.11875e-06	0.999966		4032	63
65	59	3835		0	0	0	0.999966		3835	59
66	46	3036		0	0	0	0.999966		3036	46
67	41	2747		0	0	0	0.999966		2747	41
68	36	2448		0	0	0	0.999966		2448	36
69	29	2001		0	0	0	0.999966		2001	29
70	28	1960		0	0	0	0.999966		1960	28
71	22	1562		0	0	0	0.999966		1562	22
72	16	1152		0	0	0	0.999966		1152	16
73	11	803		0	0	0	0.999966		803	11
74	16	1184		0	0	0	0.999966		1184	16
75	12	900		0	0	0	0.999966		900	12
76	12	912		0	0	0	0.999966		912	12
77	8	616		0	0	0	0.999966		616	8
78	5	390		2	156	7.45723e-06	1		234	3
79	8	632		0	0	0	1		632	8
80	10	800		0	0	0	1		800	10
81	5	405		0	0	0	1		405	5
82	10	820		0	0	0	1		820	10
83	5	415		0	0	0	1		415	5
84	8	672		0	0	0	1		672	8
85	2	170		0	0	0	1		170	2
86	4	344		0	0	0	1		344	4
87	3	261		0	0	0	1		261	3
88	1	88		0	0	0	1		88	1
89	2	178		0	0	0	1		178	2
90	3	270		0	0	0	1		270	3
91	1	91		0	0	0	1		91	1
92	1	92		0	0	0	1		92	1
93	3	279		0	0	0	1		279	3
94	2	188		0	0	0	1		188	2
95	2	190		0	0	0	1		190	2
96	2	192		0	0	0	1		192	2
98	1	98		0	0	0	1		98	1
99	1	99		0	0	0	1		99	1
102	2	204		0	0	0	1		204	2
103	2	206		0	0	0	1		206	2
107	1	107		0	0	0	1		107	1
110	1	110		0	0	0	1		110	1
112	2	224		0	0	0	1		224	2
113	1	113		0	0	0	1		113	1
116	1	116		0	0	0	1		116	1
117	1	117		0	0	0	1		117	1
118	2	236		0	0	0	1		236	2
125	1	125		0	0	0	1		125	1
130	1	130		0	0	0	1		130	1
138	1	138		0	0	0	1		138	1
144	1	144		0	0	0	1		144	1
151	2	302		0	0	0	1		302	2
156	1	156		0	0	0	1		156	1
162	1	162		0	0	0	1		162	1
169	1	169		0	0	0	1		169	1
178	1	178		0	0	0	1		178	1
185	1	185		0	0	0	1		185	1
188	1	188		0	0	0	1		188	1
207	2	414		0	0	0	1		414	2
211	2	422		0	0	0	1		422	2
363	1	363		0	0	0	1		363	1
395	1	395		0	0	0	1		395	1
482	1	482		0	0	0	1		482	1
1128	1	1128		0	0	0	1		1128	1
	749395	20919291		178166	4637822				2.03333e+07	571229
					Ave FP:	0.221701		RM totals:	306525943	1173780
								(genome-wide)
								P-clouds/RM:	0.0663348	0.486658
								NOTE: P-clouds
								was run on the
								RM masked
								sequence only
